# Supplementary material for: A set of multi-entry identification keys to African frugivorous flies (Diptera, Tephritidae)
Source: Zookeys. 2014 Jul 24;(428):97–108. doi: 10.3897/zookeys.428.7366 (PMC4143993; doi:10.3897/zookeys.428.7366)
Supplement: Supplementary material 1 — List of species, characters and character states considered in each identification key [file zookeys-428-097-s001.xlsx]

## Sheet: species list
Bactrocera
	Bactrocera amplexa
	Bactrocera biguttula
	Bactrocera cogani
	Bactrocera cucurbitae
	Bactrocera dorsalis / B. invadens
	Bactrocera latifrons
	Bactrocera lucida
	Bactrocera menanus
	Bactrocera mesomelas
	Bactrocera montyanus
	Bactrocera munroi
	Bactrocera nesiotes
	Bactrocera nigrivenata
	Bactrocera oleae
	Bactrocera zonata
Capparimyia
	Capparimyia aenigma
	Capparimyia aristata
	Capparimyia bipustulata
	Capparimyia maeruae
	Capparimyia melanaspis
	Capparimyia mirabilis
	Capparimyia savastani
	Capparimyia spatulata
Carpophthoromyia
	Carpophthoromyia debeckeri
	Carpophthoromyia dimidiata
	Carpophthoromyia dividua
	Carpophthoromyia flavofasciata
	Carpophthoromyia interrupta
	Carpophthoromyia litterata
	Carpophthoromyia nigribasis
	Carpophthoromyia procera
	Carpophthoromyia pseudotritea
	Carpophthoromyia radulata
	Carpophthoromyia schoutedeni
	Carpophthoromyia scutellata
	Carpophthoromyia speciosa
	Carpophthoromyia tessmanni
	Carpophthoromyia tritea
	Carpophthoromyia virgata
	Carpophthoromyia vittata
Ceratitis
	Ceratitis acicularis
	Ceratitis aliena
	Ceratitis andranotobaka
	Ceratitis anonae
	Ceratitis antistictica
	Ceratitis argenteobrunnea
	Ceratitis argenteostriata
	Ceratitis barbata
	Ceratitis bicincta
	Ceratitis brachychaeta
	Ceratitis bremii
	Ceratitis brucei female [male unknown]
	Ceratitis caetrata
	Ceratitis capitata
	Ceratitis catoirii
	Ceratitis chirinda male [female unknown]
	Ceratitis colae
	Ceratitis connexa
	Ceratitis contramedia
	Ceratitis copelandi
	Ceratitis cornuta
	Ceratitis cosyra
	Ceratitis cristata
	Ceratitis curvata
	Ceratitis cuthbertsoni
	Ceratitis discussa
	Ceratitis ditissima
	Ceratitis divaricata
	Ceratitis dumeti
	Ceratitis ealensis
	Ceratitis edwardsi
	Ceratitis epixantha male [female unknown]
	Ceratitis faceta
	Ceratitis fasciventris
	Ceratitis flava
	Ceratitis flexuosa
	Ceratitis fulicoides
	Ceratitis grahami male [female unknown]
	Ceratitis gravinotata
	Ceratitis guttiformis female [male unknown]
	Ceratitis hamata
	Ceratitis hancocki
	Ceratitis inauratipes male [female unknown]
	Ceratitis lentigera
	Ceratitis lepida male [female unknown]
	Ceratitis lineata male [female unknown]
	Ceratitis lobata
	Ceratitis lunata
	Ceratitis malgassa
	Ceratitis manjakatompo female [male unknown]
	Ceratitis marriotti
	Ceratitis melanopus
	Ceratitis millicentae
	Ceratitis mlimaensis
	Ceratitis morstatti
	Ceratitis munroanum
	Ceratitis munroi female [male unknown]
	Ceratitis nana male [female unknown]
	Ceratitis neostictica
	Ceratitis nigricornis male [female unknown]
	Ceratitis obtusicuspis
	Ceratitis oraria
	Ceratitis ovalis male [female unknown]
	Ceratitis paracolae
	Ceratitis paradumeti female [male unknown]
	Ceratitis pedestris
	Ceratitis penicillata
	Ceratitis pennitibialis
	Ceratitis perisae
	Ceratitis perseus
	Ceratitis pinax
	Ceratitis pinnatifemur
	Ceratitis podocarpi
	Ceratitis punctata
	Ceratitis querita
	Ceratitis quinaria
	Ceratitis rosa
	Ceratitis roubaudi
	Ceratitis rubivora
	Ceratitis scaevolae
	Ceratitis semipunctata
	Ceratitis serrata female [male unknown]
	Ceratitis silvestrii
	Ceratitis simi
	Ceratitis stictica
	Ceratitis stipula
	Ceratitis striatella
	Ceratitis sucini female [male unknown]
	Ceratitis tananarivana
	Ceratitis tripteris
	Ceratitis turneri
	Ceratitis venusta
	Ceratitis whartoni
	Ceratitis whitei
	Ceratitis zairensis male [female unknown]
Dacus
	Dacus abbabae
	Dacus abditus
	Dacus abruptus
	Dacus acutus
	Dacus adenae
	Dacus adenionis
	Dacus adustus
	Dacus africanus
	Dacus albiseta
	Dacus amberiens
	Dacus amphoratus
	Dacus annulatus
	Dacus apectus
	Dacus apiculatus
	Dacus apostata
	Dacus apoxanthus
	Dacus arabicus
	Dacus arcuatus
	Dacus armatus
	Dacus aspilus
	Dacus attenuatus
	Dacus bakingiliensis
	Dacus basifasciatus
	Dacus bequaerti
	Dacus bidens
	Dacus binotatus
	Dacus bistrigulatus
	Dacus bivittatus
	Dacus blepharogaster
	Dacus bombastus
	Dacus botianus
	Dacus brevis
	Dacus brevistriga
	Dacus briani
	Dacus brunnalis
	Dacus carnesi
	Dacus carvalhoi
	Dacus ceropegiae
	Dacus chamun
	Dacus chapini
	Dacus chiwira
	Dacus chrysomphalus
	Dacus ciliatus
	Dacus clinophlebs
	Dacus collarti
	Dacus congoensis
	Dacus copelandi
	Dacus croceus
	Dacus cyathus
	Dacus delicatus
	Dacus deltatus
	Dacus demmerezi
	Dacus diastatus
	Dacus disjunctus
	Dacus durbanensis
	Dacus eclipsis
	Dacus elatus
	Dacus elegans
	Dacus elutissimus
	Dacus eminus
	Dacus erythraeus
	Dacus etiennellus
	Dacus externellus
	Dacus famona
	Dacus fasciolatus
	Dacus ficicola
	Dacus fissuratus
	Dacus flavicrus
	Dacus freidbergi
	Dacus frontalis
	Dacus fumosus
	Dacus fuscatus
	Dacus fuscinervis
	Dacus fuscovittatus
	Dacus gabonensis
	Dacus ghesquierei
	Dacus guineensis
	Dacus gypsoides
	Dacus hamatus
	Dacus hapalus
	Dacus hargreavesi
	Dacus herensis
	Dacus humeralis
	Dacus hyalobasis
	Dacus iaspideus
	Dacus ikelenge
	Dacus inclytus
	Dacus inflatus
	Dacus inornatus
	Dacus insolitus
	Dacus jubatus
	Dacus kakamega
	Dacus kaplanae
	Dacus kariba
	Dacus katonae
	Dacus kurrensis
	Dacus langi
	Dacus limbipennis
	Dacus linearis
	Dacus longistylus
	Dacus lotus
	Dacus lounsburyii
	Dacus luteovittatus
	Dacus macer
	Dacus madagascarensis
	Dacus magnificus
	Dacus marshalli
	Dacus masaicus
	Dacus maynei
	Dacus mediovittatus
	Dacus meladassus
	Dacus melanaspis
	Dacus merzi
	Dacus mirificus
	Dacus mochii (stat. rev)
	Dacus mulgens
	Dacus nairobensis
	Dacus namibiensis
	Dacus nanus
	Dacus nigriscutatus
	Dacus nigrolateris
	Dacus notalaxus
	Dacus obesus
	Dacus okumuae
	Dacus opacatus
	Dacus ostiofaciens
	Dacus pallidilatus
	Dacus pamelae
	Dacus panpyrrhus
	Dacus parvimaculatus
	Dacus pecropsis
	Dacus pergulariae
	Dacus persicus
	Dacus phantoma
	Dacus phimis
	Dacus phloginus
	Dacus plagiatus
	Dacus pleuralis
	Dacus pseudapostata
	Dacus pseudomirificus
	Dacus pulchralis
	Dacus pullescens
	Dacus punctatifrons
	Dacus purpurifrons
	Dacus purus
	Dacus pusillator
	Dacus quilicii
	Dacus radmirus
	Dacus rubicundus
	Dacus rufoscutellatus
	Dacus rufus
	Dacus rugatus
	Dacus ruslan
	Dacus rutilus
	Dacus sakeji
	Dacus scaber
	Dacus schoutedeni
	Dacus segunii
	Dacus seguyi
	Dacus semisphaereus
	Dacus senegalensis
	Dacus serratus
	Dacus setilatens
	Dacus siliqualactis
	Dacus sphaeristicus
	Dacus sphaerostigma
	Dacus spissus
	Dacus stentor
	Dacus stylifer
	Dacus telfaireae
	Dacus temnopterus
	Dacus tenebricus
	Dacus theophrastus
	Dacus transitorius
	Dacus transversalis
	Dacus triater
	Dacus trigonus
	Dacus umbeluzinus
	Dacus umbrilatus
	Dacus umehi
	Dacus velutifrons
	Dacus venetatus
	Dacus vertebratus
	Dacus vestigivittatus
	Dacus viator
	Dacus woodi
	Dacus xanthaspis
	Dacus xanthinus
	Dacus xanthopterus
	Dacus xanthopus
	Dacus yangambinus
	Dacus yaromi
	Dacus yemenensis
Neoceratitis
	Neoceratitis albiseta female [male unknown]
	Neoceratitis cyanescens
	Neoceratitis efflatouni
	Neoceratitis flavoscutellata
	Neoceratitis lycii
Perilampsis
	Perilampsis amazuluana
	Perilampsis atra
	Perilampsis curta
	Perilampsis decellei
	Perilampsis deemingi
	Perilampsis diademata
	Perilampsis dryades
	Perilampsis formosula
	Perilampsis furcata
	Perilampsis incohata
	Perilampsis miratrix
	Perilampsis pulchella
	Perilampsis rubella
	Perilampsis tetradactyla
	Perilampsis umbrina
	Perilampsis unita
	Perilampsis woodi
Trirhithrum
	Trirhithrum albomaculatum
	Trirhithrum albonigrum
	Trirhithrum albopleurale
	Trirhithrum argenteocuneatum
	Trirhithrum argutum female [male unknown]
	Trirhithrum basale
	Trirhithrum brachypterum
	Trirhithrum coffeae
	Trirhithrum crescentis male [female unknown]
	Trirhithrum culcasiae
	Trirhithrum demeyeri
	Trirhithrum dimorphum
	Trirhithrum divisum female [male unknown]
	Trirhithrum fraternum
	Trirhithrum homogeneum
	Trirhithrum inscriptum
	Trirhithrum iridescens
	Trirhithrum leonense
	Trirhithrum manganum
	Trirhithrum meladiscum
	Trirhithrum micans
	Trirhithrum nigerrimum
	Trirhithrum nigrum
	Trirhithrum nitidum
	Trirhithrum notandum
	Trirhithrum obscurum
	Trirhithrum occipitale
	Trirhithrum ochriceps male [female unknown]
	Trirhithrum overlaeti
	Trirhithrum psychotriae
	Trirhithrum quadrimaculatum
	Trirhithrum resplendens male [female unknown]
	Trirhithrum scintillans
	Trirhithrum senex
	Trirhithrum stecki
	Trirhithrum stubbsi male [female unknown]
	Trirhithrum teres
	Trirhithrum transiens
	Trirhithrum validum
	Trirhithrum viride female [male unknown]

## Sheet: generic
character group	character	character state		n. groups	n. chars	n. states
				4	22	50
	(key to genera) sex				1
		female				1
		male				1
(key to genera) head				1
	(key to genera) 1. first flagellomere				1
		longer than facial margin				1
		shorter than facial margin				1
	(key to genera) 7. frontal setae				1
		0 to 2				1
		3				1
	(key to genera) 22. ocellar setae				1
		absent				1
		present short				1
		present normal to long				1
(key to genera) wings				1
	(key to genera) 2. cell bcu (cup)				1
		appendix longer than base				1
		appendix shorter than base				1
	(key to genera) 16. (males) wing banding				1
		Ceratitis pattern				1
		not Ceratitis pattern				1
	(key to genera) 17. (males) Ceratitis wing band color				1
		partially yellow				1
		completely black-brown				1
	(key to genera) 18. (males) posterior apical band				1
		present complete				1
		present, tooth				1
		absent				1
	(key to genera) 19. (females) wing banding				1
		Ceratitis pattern				1
		not Ceratitis pattern				1
	(key to genera) 20. (females) Ceratitis wing band color				1
		partially yellow				1
		completely black-brown				1
	(key to genera) 21. (females) posterior apical band				1
		present complete				1
		present, tooth				1
		absent				1
(key to genera) thorax				1
	(key to genera) 3. acrostichal setae				1
		present				1
		absent				1
	(key to genera) 4. basal scutellar setae				1
		present				1
		absent				1
	(key to genera) 6. anepisternal setae				1
		1				1
		2				1
		3				1
	(key to genera) 8. scutellum shape				1
		flattened				1
		swollen				1
	(key to genera) 9. scutellum pattern				1
		unicolor				1
		with pattern (even if limited to baso-lateral corners)				1
	(key to genera) 10. scutellum apical				1
		with spots (fused or separated)				1
		different				1
	(key to genera) 11. scutellum apical spots				1
		1				1
		2				1
		3				1
	(key to genera) 12. scutellum unicolor				1
		white to yellow				1
		red to red-brown				1
		black				1
	(key to genera) 13. postpronotal lobe				1
		unicolor				1
		patterned				1
	(key to genera) 15. anepisternal stripe				1
		diagonal				1
		absent or vertical				1
(key to genera) abdomen				1
	(key to genera) 5. tergites				1
		separated				1
		fused				1

## Sheet: Capparimyia
character group	character	character state		n. groups	n. chars	n. states
				3	19	41
	(key to Capparimyia) sex				1
		male				1
		female				1
(key to Capparimyia) head				1
	(key to Capparimyia) 2. orbital setae				1
		one pair				1
		two pairs				1
	(key to Capparimyia) 3. first flagellomere				1
		rounded apically				1
		pointed apically				1
	(key to Capparimyia) 4. arista				1
		pubescent				1
		plumose				1
	(key to Capparimyia) 5. ocellar setae				1
		long (about three times as long as ocellar tubercle)				1
		short (about twice as long as ocellar tubercle)				1
		absent				1
(key to Capparimyia) thorax				1
	(key to Capparimyia) 6. postsutural vitta (1)				1
		joining white prescutellar band				1
		not joining white prescutellar band (only reaching base of intra-alar seta or about half way to it)				1
	(key to Capparimyia) 7. postsutural vitta (2)				1
		reaching postsutural supra-alar seta				1
		reaching intra-alar seta				1
		halfway between postsutural supra-alar seta and intra-alar seta (or almost reaching the latter)				1
	(key to Capparimyia) 8. dark scapular spot				1
		present				1
		absent				1
	(key to Capparimyia) 9. dorsocentral setae				1
		aligned anterior to postsutural supra-alar seta				1
		aligned at or posterior to postsutural supra-alar seta				1
	(key to Capparimyia) 10. postpronotal spot				1
		isolated				1
		confluent				1
	(key to Capparimyia) 11. black apical scutellar spots				1
		merged				1
		separated				1
	(key to Capparimyia) 12. subscutellum				1
		completely black				1
		divided medially by a pale line				1
	(key to Capparimyia) 13. black sutural spots				1
		defined and separated				1
		not defined and separated				1
		merged				1
	(key to Capparimyia) 14. anepisternal setae				1
		black				1
		reddish to white not black				1
(key to Capparimyia) abdomen				1
	(key to Capparimyia) 15. (females) aculeus tip				1
		sinusoid				1
		rounded				1
	(key to Capparimyia) 16. (females) sinusoid aculeus tip (1)				1
		simple				1
		with subapical step				1
	(key to Capparimyia) 17. (females) sinusoid aculeus tip (2)				1
		not narrow				1
		narrow constricted				1
	(key to Capparimyia) 18. (males) surstylus				1
		longer than epandrium				1
		equal or shorter than epandrium				1
	(key to Capparimyia) 19. (males) posterior lobe of lateral surstylus				1
		extended				1
		reduced				1

## Sheet: Carpophthoromyia
character group	character	character state		n. groups	n. chars	n. states
				4	19	41
	(key to Carpophthoromyia) sex				1
		male				1
		female				1
(key to Carpophthoromyia) head				1
	(key to Carpophthoromyia) 1. frontal setae				1
		two				1
		three				1
	(key to Carpophthoromyia) 2. frons				1
		longitudinal brown band present				1
		longitudinal brown band absent				1
	(key to Carpophthoromyia) 3. head setae				1
		distance posterior frontal - anterior orbital setae at least equal to distance anterior - posterior orbital setae				1
		distance posterior frontal - anterior orbital setae shorter than distance anterior - posterior orbital setae				1
(key to Carpophthoromyia) thorax				1
	(key to Carpophthoromyia) 4. postpronotal lobe				1
		completely white				1
		pale brown				1
	(key to Carpophthoromyia) 5. scutellum				1
		completely white				1
		white with one apical spot				1
		white with three apical spots				1
	(key to Carpophthoromyia) 6. scutellum (three apical spots)				1
		apical spots visible in dorsal view, occupying at least apical fourth				1
		apical spots not visible in dorsal view, restricted to ventral surface				1
	(key to Carpophthoromyia) 7. scutellum (one apical spot)				1
		single apical spot extending beyond apical scutellar setae				1
		single apical spot not extending beyond apical scutellar setae				1
	(key to Carpophthoromyia) 8. transverse band(s) of silvery setulae along transverse suture				1
		present				1
		absent				1
	(key to Carpophthoromyia) 9. yellow fasciae on transverse suture				1
		present				1
		absent				1
(key to Carpophthoromyia) wings				1
	(key to Carpophthoromyia) 10. anterior apical band				1
		complete;				1
		with hyaline indentation(s)				1
	(key to Carpophthoromyia) 11. crossvein dm-cu				1
		sinusoid				1
		straight				1
	(key to Carpophthoromyia) 12. V-band and S-band				1
		linked in middle of cell r4+5				1
		linked in middle of cell r4+5 and posterior part of cell dm				1
		not touching in cell r4+5 or dm				1
	(key to Carpophthoromyia) 13. inverted V-band				1
		complete				1
		interrupted in cell r4+5				1
	(key to Carpophthoromyia) 18. anterior apical band				1
		with hyaline indentation near junction C and apical part of vein R1				1
		without hyaline indentation near junction C and apical part of vein R1				1
(key to Carpophthoromyia) abdomen				1
	(key to Carpophthoromyia) 14. (females) aculeus tip				1
		simply pointed				1
		with ornamentations				1
	(key to Carpophthoromyia) 15. (females) ornamented aculeus tip				1
		serrated				1
		not serrated, other ornamentation				1
	(key to Carpophthoromyia) 16. (females) non serrated ornament				1
		dentated apically				1
		spatulate apically				1
		with subapical steps				1
	(key to Carpophthoromyia) 17. (females) aculeus shape				1
		flattened				1
		rounded-cylindrical				1

## Sheet: Ceratitis
character group	character	character state		n. groups	n. chars	n. states
				5	90	198
	(key to Ceratitis) sex				1
		male				1
		female				1
(key to Ceratitis) head				1
	(key to Ceratitis) 2. first flagellomere				1
		yellow to red				1
		brown to black				1
	(key to Ceratitis) 3. arista hairing				1
		bare				1
		short hairs				1
		medium long hairs				1
		distinct plumose				1
	(key to Ceratitis) 4. (males) frons enlarged and inflated				1
		yes				1
		no, normal in shape				1
	(key to Ceratitis) 5. frons longer than wide				1
		no (as wide or wider than long)				1
		yes				1
	(key to Ceratitis) 6. frons with silvery shine, at least in some areas				1
		yes				1
		no				1
	(key to Ceratitis) 7. (males) ocellar tubercle on protuberance				1
		yes				1
		no				1
	(key to Ceratitis) 8. ocellar setae colour				1
		black				1
		pale				1
	(key to Ceratitis) 9. frontal setae				1
		yes				1
		no				1
	(key to Ceratitis) 10. number of frontal setae				1
		one				1
		two				1
		three				1
	(key to Ceratitis) 11. upper frontal setae well developed				1
		yes				1
		no (poorly developed)				1
	(key to Ceratitis) 13. (males) superior orbital setae incrassate				1
		yes				1
		no, normal				1
	(key to Ceratitis) 14. (males) lower orbital setae incrassate, flattened to some degree				1
		yes				1
		no				1
	(key to Ceratitis) 15. (males) modified lower orbital setae distinctly spatulate, apex at least twice as broad as stem				1
		yes				1
		no				1
	(key to Ceratitis) 16. (males) spatulate apex at least 3 times longer than broad				1
		yes				1
		no				1
	(key to Ceratitis) 17. (males) spatulate apex				1
		pale				1
		dark				1
	(key to Ceratitis) 18. (males) modified lower orbital setae length				1
		about as long as arista				1
		at most one-third length arista				1
		at least twice length arista				1
	(key to Ceratitis) 19. face, ground colour				1
		white to yellow				1
		orange to red				1
	(key to Ceratitis) 20. face with transverse median band				1
		yes				1
		no				1
	(key to Ceratitis) 21. face with upper half darker coloured				1
		yes				1
		no				1
	(key to Ceratitis) 22. lower margin of face same colour as rest of face				1
		yes				1
		no (at least looked at from certain angle)				1
	(key to Ceratitis) 23. lateral vertical setae black				1
		yes				1
		no, pale				1
	(key to Ceratitis) 24. mouthparts				1
		partly or wholly brown to black				1
		no, pale, at most isolated dark patches in upper part				1
	(key to Ceratitis) 25. occiput in upper part dark				1
		yes				1
		no				1
	(key to Ceratitis) 26. head with 2 orbital setae				1
		yes				1
		no, 1 or 3				1
	(key to Ceratitis) 27. frons with medilongitudinal shining line				1
		yes				1
		no				1
(key to Ceratitis) thorax				1
	(key to Ceratitis) 28. postpronotal lobe with distinct brown or black spot				1
		yes				1
		no, at most darker yellow				1
	(key to Ceratitis) 29. spot occupying most of postpronotum				1
		yes				1
		no, smaller				1
	(key to Ceratitis) 30. scutum dark streaks or spots				1
		clearly defined dark streaks or spots				1
		unclear streaks and darker markings; markings usually obvious when viewed from behind, obscured when viewed from front				1
		no spots or streaks				1
	(key to Ceratitis) 31. scutum with a dark lateral stripe that includes both the anterior supra-alar seta and the intra-alar seta				1
		yes				1
		no				1
	(key to Ceratitis) 32. (male) scutum with anterior third darker, sickle-shaped dark coloration				1
		yes				1
		no				1
	(key to Ceratitis) 33. postsutural (pale or yellow) lateral lines present				1
		yes				1
		no				1
	(key to Ceratitis) 34. prescutellar markings present				1
		yes				1
		no				1
	(key to Ceratitis) 36. scutellum colour form				1
		unicolorous				1
		marked				1
	(key to Ceratitis) 37. scutellum markings				1
		trilobed (joint or separate)				1
		five separate dots				1
		largely black with subbasal pale spots				1
	(key to Ceratitis) 38. scutellum with five separate dots of equal size				1
		yes				1
		no, three large apical spots and two central spots				1
	(key to Ceratitis) 39. base scutellum with 2 brown or black spots				1
		yes				1
		no, at most localized darker coloring				1
	(key to Ceratitis) 40. spots at base scutellum joining				1
		yes				1
		no				1
	(key to Ceratitis) 41. spots at end scutellum				1
		separate				1
		joining				1
		separate, except at apical margin joining				1
	(key to Ceratitis) 42. joint spots at end scutellum incised				1
		deeply incised, almost reaching apical bristles				1
		only weakly incised				1
		incised till halfway				1
	(key to Ceratitis) 43. apical spots extent				1
		reaching till basal third or fourth of scutellum				1
		only reaching till halfway of scutellum at most				1
		restricted to apical margin only				1
	(key to Ceratitis) 44. anepisternal setae				1
		one				1
		two				1
		three				1
	(key to Ceratitis) 45. anepisternum pilosity				1
		whole pale pilosity, except few darkish hairs along upper margin				1
		partly dark pilosity in lower half				1
		mainly dark pilosity over entire length, or almost so				1
	(key to Ceratitis) 46. anepisternum colour				1
		completely pale				1
		lower half darker coloured				1
		lower margin darker coloured				1
	(key to Ceratitis) 47. lower part anepisternum				1
		brown to black				1
		darker yellow to orange				1
	(key to Ceratitis) 48. large black prescutellar-acrostichal spots				1
		yes				1
		no, absent				1
	(key to Ceratitis) 49. prescutellar-acrostichal and dorsocentral black spots merged to one large spot				1
		yes				1
		no				1
	(key to Ceratitis) 50. merged prescutellar-acrostichal-dorsocentral black spot linked with posterior lateral black line through small bridge				1
		yes				1
		no, both black areas separate				1
	(key to Ceratitis) 51. median sutural spot present				1
		yes, sometimes as continuous longitudinal line				1
		no				1
	(key to Ceratitis) 52. median postscapular spot present				1
		yes, sometimes as continuous longitudinal line				1
		no				1
(key to Ceratitis) wings				1
	(key to Ceratitis) 53. wing with anterior apical band forming continuous band with anterior part of discal band (at most connection partly interrupted)				1
		yes				1
		no				1
	(key to Ceratitis) 54. discal band width				1
		very broad, joined with basal spots				1
		narrower, not joined with basal spots				1
	(key to Ceratitis) 55. subapical band				1
		free				1
		joined with anterior apical band				1
		joined with discal band				1
	(key to Ceratitis) 56. posterior apical band				1
		joined with anterior apical band				1
		free				1
		absent, or poorly developed				1
	(key to Ceratitis) 57. wing with longitudinal band along vein M				1
		yes				1
		no				1
	(key to Ceratitis) 58. wing banding reduced to isolated spot(s)				1
		yes				1
		no				1
	(key to Ceratitis) 59. crossvein r-m placed				1
		at middle of cell dm				1
		before middle of cell dm				1
		beyond middle of cell dm				1
	(key to Ceratitis) 60. (males) wing with subapical incision lobe				1
		yes				1
		no				1
	(key to Ceratitis) 61. (males) wing apical tip shape				1
		pointed				1
		rounded				1
	(key to Ceratitis) 62. wing apical tip with isolated spot				1
		yes				1
		no				1
(key to Ceratitis) legs				1
	(key to Ceratitis) 63. fore coxa black				1
		yes				1
		no				1
	(key to Ceratitis) 64. fore coxa with silvery patch				1
		yes				1
		no				1
	(key to Ceratitis) 65. (males) fore femur anteriorly with black/white pattern and median patch of dense black hairs				1
		yes				1
		no				1
	(key to Ceratitis) 66. (males) fore femur with anteroventral dense row of silvery hairs				1
		yes				1
		no				1
	(key to Ceratitis) 67. (males) fore femur posteriorly with bush of hairs				1
		yes				1
		no				1
	(key to Ceratitis) 68. (males) fore femur posterior bush colour				1
		black				1
		orange				1
		pale				1
	(key to Ceratitis) 69. (males) mid femur, ventrally with feathering (even only partly)				1
		yes				1
		no				1
	(key to Ceratitis) 70. (males) gap in feathering large				1
		yes				1
		no				1
	(key to Ceratitis) 71. (males) mid femur, ventral feathering with gap				1
		yes				1
		no				1
	(key to Ceratitis) 73. (males) mid tibia with feathering				1
		yes				1
		no				1
	(key to Ceratitis) 74. (males) mid tibia feathering extension in apical part				1
		reaching less than half-way				1
		reaching half way but less than 3/4				1
		reaching beyond 3/4				1
	(key to Ceratitis) 75. (males) feathering on mid tibia - coloured				1
		dark				1
		orange				1
	(key to Ceratitis) 76. (males) mid tibia flattened and broadened				1
		yes				1
		no				1
	(key to Ceratitis) 77. (males) mid tibia anterior side with long (and dispersed) hairs				1
		yes				1
		no				1
	(key to Ceratitis) 77bis. (males) mid tibia anterior side with long (and dispersed) hairs				1
		yes				1
		no				1
	(key to Ceratitis) 78. (males) mid tibia anterior side with silvery shine when viewed from certain angle				1
		yes				1
		no				1
	(key to Ceratitis) 79. (females) fore femur with dark hairs between posterior and posterodorsal row of bristles				1
		yes				1
		no				1
(key to Ceratitis) abdomen				1
	(key to Ceratitis) 80. abdomen spot pattern				1
		spotted				1
		unspotted				1
		spotted but spots unclear				1
	(key to Ceratitis) 81. tergite 2 with silvery grey band				1
		yes				1
		no				1
	(key to Ceratitis) 82. tergite 4 with silvery grey band				1
		yes				1
		no				1
	(key to Ceratitis) 83. tergite 3 with brown-black band or completely black				1
		yes				1
		no				1
	(key to Ceratitis) 84. (females) oviscape length				1
		shorter than abdominal tergites, at most as long				1
		at least as long as abdominal tergites, usually longer				1
		very long, at least twice as long as abdominal tergites				1
	(key to Ceratitis) 85. (females) aculeus tip simple, without notch, identations, serrations or appendages				1
		yes				1
		no				1
	(key to Ceratitis) 86. (females) aculeus tip with small notch only and no indentations, serrations or appendages				1
		yes				1
		no, modified in different way				1
	(key to Ceratitis) 87. (females) aculeus pointed, tip with subapical step only and no indentations, serrations or appendages				1
		yes				1
		no				1
	(key to Ceratitis) 88. (females) aculeus tip uniformly serrated				1
		yes				1
		no, modified in different way				1
	(key to Ceratitis) 89. (females) aculeus tip serrated and with lateral protuberances above the serrations				1
		yes				1
		no, modified in different way				1
	(key to Ceratitis) 90. (females) aculeus tip serrated with large blad-like serrations				1
		yes				1
		no				1
	(key to Ceratitis) 91. (females) aculeus tip with large indentations, broadening upwards				1
		yes				1
		modified in different way				1
	(key to Ceratitis) 92. (females) aculeus distal end elongated but straight				1
		yes				1
		no, not as such

## Sheet: Dacus_Bactrocera
character group	character	character state		n. groups	n. chars	n. states
				5	84	204
	(key to Bactrocera and Dacus) sex				1
		female				1
		male				1
(key to Bactrocera and Dacus) head				1
	(key to Bactrocera and Dacus) 1. pedicel + 1st flagellomere distinctly longer than ptilinal suture				1
		yes				1
		no				1
	(key to Bactrocera and Dacus) 2. face with a dark spot in each antennal furrow				1
		yes				1
		no				1
	(key to Bactrocera and Dacus) 5. facial spots very elongate				1
		yes				1
		no				1
	(key to Bactrocera and Dacus) 6. face pattern (other than facial spot)				1
		no markings				1
		black or dark face				1
		line across the lower facial margin				1
	(key to Bactrocera and Dacus) 7. pairs of frontal setae				1
		0				1
		1				1
		2				1
		3				1
	(key to Bactrocera and Dacus) 8. pairs of orbital setae				1
		0				1
		1				1
		2				1
	(key to Bactrocera and Dacus) 9. frons with spots at seta bases				1
		yes				1
		no				1
(key to Bactrocera and Dacus) thorax				1
	(key to Bactrocera and Dacus) 10. predominant colour of scutum				1
		colored (orange, red, brown)				1
		black				1
	(key to Bactrocera and Dacus) 11. postpronotal lobe colour				1
		entirely pale (yellow or orange)				1
		partly pale				1
		entirely dark (same as ground colour)				1
	(key to Bactrocera and Dacus) 12. notopleuron coloured				1
		yes				1
		no				1
	(key to Bactrocera and Dacus) 13. transverse suture (notopleural suture) with wedge shaped mark				1
		yes				1
		no				1
	(key to Bactrocera and Dacus) 14. scutum with lateral postsutural vittae (yellow/orange stripes)				1
		yes				1
		no				1
	(key to Bactrocera and Dacus) 15. lateral postsutural vittae very narrow				1
		yes				1
		no				1
	(key to Bactrocera and Dacus) 16. lateral postsutural vittae tapered				1
		yes				1
		no				1
	(key to Bactrocera and Dacus) 18. small semi-circular yellow marks anterior to transverse suture				1
		yes				1
		no				1
	(key to Bactrocera and Dacus) 19. scutum with a medial vitta or stripe				1
		yes				1
		no				1
	(key to Bactrocera and Dacus) 20. medial vitta shape				1
		broadest centrally				1
		broadest posteriorly				1
		parallel				1
	(key to Bactrocera and Dacus) 21. yellow/orange mark around or across prescutellar area				1
		yes				1
		no				1
	(key to Bactrocera and Dacus) 22. scutellum extensively marked (patterned)				1
		yes				1
		no				1
	(key to Bactrocera and Dacus) 23. scutellum with a deep basal band				1
		yes				1
		no				1
	(key to Bactrocera and Dacus) 24. scutellum dark (concolorous with scutum)				1
		yes				1
		no				1
	(key to Bactrocera and Dacus) 25. scutellum pattern type				1
		dark apex				1
		dark down sides				1
		pale sides				1
		black triangle				1
		brown triangle				1
	(key to Bactrocera and Dacus) 26. scutellum bilobed				1
		yes				1
		no				1
	(key to Bactrocera and Dacus) 27. anepisternum with a yellow mark				1
		no mark				1
		notopleuron to above katepisternum				1
		notopleuron to katepisternum				1
		spot				1
		stripe, not up to notopleuron				1
	(key to Bactrocera and Dacus) 28. anepisternal stripe extent				1
		almost to postpronotal lobe				1
		narrow as notopleural spot				1
		not reaching anterior notopleural seta				1
		to anterior notopleural seta				1
		to postpronotal lobe				1
	(key to Bactrocera and Dacus) 30. yellow marking on anatergite and katatergite				1
		anatergite only				1
		katatergite only				1
		both anatergite and katatergite				1
		neither anatergite or anatergite				1
	(key to Bactrocera and Dacus) 31. marking on katatergite overlapping anatergite by at least 1/4				1
		yes				1
		no				1
	(key to Bactrocera and Dacus) 32. marking on anatergite small or indistinct, or yellow only slightly extended onto anatergite				1
		yes				1
		no				1
	(key to Bactrocera and Dacus) 33. yellow marking on anatergite and katatergite separated				1
		yes				1
		no				1
	(key to Bactrocera and Dacus) 34. anterior notopleural seta				1
		yes				1
		no				1
	(key to Bactrocera and Dacus) 35. scutum with anterior supra-alar setae				1
		yes				1
		no				1
	(key to Bactrocera and Dacus) 36. scutum with prescutellar acrostichal setae				1
		yes				1
		no				1
	(key to Bactrocera and Dacus) 37. scutellum with basal as well as apical setae				1
		yes				1
		no				1
(key to Bactrocera and Dacus) wings				1
	(key to Bactrocera and Dacus) 39. vein r-m at or before middle of cell dm				1
		yes				1
		no				1
	(key to Bactrocera and Dacus) 40. cell bc with extensive covering of microtrichia				1
		yes				1
		no				1
	(key to Bactrocera and Dacus) 41. cell c with covering of microtrichia along entire length at least anteriorly				1
		yes				1
		no				1
	(key to Bactrocera and Dacus) 42. cell br (narrowed part) with extensive covering of microtrichia				1
		yes				1
		no				1
	(key to Bactrocera and Dacus) 43. cell br (narrow part) microtrichia along length but not whole depth				1
		yes				1
		no				1
	(key to Bactrocera and Dacus) 44. cell bm with extensive covering of microtrichiae				1
		yes				1
		no				1
	(key to Bactrocera and Dacus) 45. complete costal band				1
		yes				1
		no				1
	(key to Bactrocera and Dacus) 45bis. costal band				1
		complete and clearly defined				1
		complete but fumose				1
	(key to Bactrocera and Dacus) 46. incomplete coastal band and apical spot				1
		yes				1
		no				1
	(key to Bactrocera and Dacus) 47. isolated spot size				1
		nearly to vein M (at least half way to vein M)				1
		to vein M, or below				1
		trace or small				1
	(key to Bactrocera and Dacus) 48. costal band depth				1
		not below cell r2+3				1
		below cell r2+3, not to r4+5				1
		reaching cell r4+5				1
		below cell r4+5				1
	(key to Bactrocera and Dacus) 51. costal band expanded into an apical spot				1
		yes				1
		no				1
	(key to Bactrocera and Dacus) 52. size of costal band apical spot				1
		trace or small				1
		nearly to vein M (at least half way to vein M)				1
		to vein M, or below				1
	(key to Bactrocera and Dacus) 53. costal band apical spot partly in cell dm				1
		yes				1
		no				1
	(key to Bactrocera and Dacus) 54. costal band apical spot starts at or before end vein R2+3				1
		yes				1
		no				1
	(key to Bactrocera and Dacus) 55. costal band apical spot starts at or before vein r-m				1
		yes				1
		no				1
	(key to Bactrocera and Dacus) 57. anal streak				1
		yes				1
		no				1
	(key to Bactrocera and Dacus) 58. no anal streak but at least coloured within cell bcu				1
		yes				1
		no				1
	(key to Bactrocera and Dacus) 59. cell bc				1
		clear or very pale coloured				1
		coloured as costal band				1
	(key to Bactrocera and Dacus) 60. cell c				1
		clear or very pale coloured				1
		coloured as costal band				1
	(key to Bactrocera and Dacus) 61. wings overall fumose				1
		yes				1
		no				1
	(key to Bactrocera and Dacus) 62. wings patterned (other than costal band and anal streak)				1
		yes				1
		no				1
	(key to Bactrocera and Dacus) 63. transverse mark along crossvein bm-cu				1
		yes				1
		no				1
	(key to Bactrocera and Dacus) 64. transverse or sinuate mark covering both crossveins r-m and dm-cu				1
		yes				1
		no				1
	(key to Bactrocera and Dacus) 65. transverse mark over crossvein r-m (not direct to any on dm-cu)				1
		yes				1
		no				1
	(key to Bactrocera and Dacus) 66. mark over vein r-m joined to costal band (or to pterostigma if band reduced)				1
		yes				1
		no				1
	(key to Bactrocera and Dacus) 67. mark over vein r-m continued across cell dm to vein Cu1				1
		yes				1
		no				1
	(key to Bactrocera and Dacus) 68. transverse mark over crossvein dm-cu (not direct to any on r-m)				1
		yes				1
		no				1
	(key to Bactrocera and Dacus) 69. mark over vein dm-cu continued across cell r4+5 to vein R4+5				1
		yes				1
		no				1
	(key to Bactrocera and Dacus) 70. (males) longitudinal or diagonal mark along/across distal vein M				1
		yes				1
		no				1
	(key to Bactrocera and Dacus) 71. isolated infuscate mark over apex of vein Cu1/lower part of vein dm-cu				1
		yes				1
		no				1
	(key to Bactrocera and Dacus) 88. (males) basal costal sections with thicker setae than other sections				1
		yes				1
		no				1
	(key to Bactrocera and Dacus) 89. (males) wings with a deep indent in posterior margin				1
		yes				1
		no				1
	(key to Bactrocera and Dacus) 90. (males) wings with microtrichia area				1
		yes				1
		no				1
(key to Bactrocera and Dacus) legs				1
	(key to Bactrocera and Dacus) 72. fore femur colour				1
		yellow / pale				1
		pale basally, red-brown apically				1
		pale basally, black apically				1
		red-brown				1
		fuscous / black				1
		pale, with dark spot				1
	(key to Bactrocera and Dacus) 73. fore femur brown more than half				1
		yes				1
		no				1
	(key to Bactrocera and Dacus) 75. mid femur colour				1
		yellow / pale				1
		pale basally, red-brown apically				1
		pale basally, black apically				1
		red-brown				1
		fuscous / black				1
		pale, with dark spot				1
	(key to Bactrocera and Dacus) 77. hind femur colour				1
		yellow / pale				1
		pale basally, red-brown apically				1
		pale basally, black apically				1
		red-brown				1
		fuscous / black				1
		pale, with dark spot				1
	(key to Bactrocera and Dacus) 91. (males) fore tarsomeres 4-5 black				1
		yes				1
		no				1
	(key to Bactrocera and Dacus) 92. (males) hind tibia with a preapical pad				1
		yes				1
		no				1
(key to Bactrocera and Dacus) abdomen				1
	(key to Bactrocera and Dacus) 79. predominant colour of abdomen				1
		black				1
		colored (orange, red, brown)				1
	(key to Bactrocera and Dacus) 80. tergites fused				1
		yes				1
		no				1
	(key to Bactrocera and Dacus) 81. abdomen wasp waisted				1
		yes				1
		no				1
	(key to Bactrocera and Dacus) 82. abdomen with distinct medial dorsal ridge				1
		yes				1
		no				1
	(key to Bactrocera and Dacus) 86. medial longitudinal stripe on tergite 4				1
		yes				1
		no				1
	(key to Bactrocera and Dacus) 87. (males) tergite 3 with a pecten (setal comb) on each side				1
		yes				1
		no				1
	(key to Bactrocera and Dacus) 93. (males) surstylus apex shape				1
		pointed				1
		rounded				1
	(key to Bactrocera and Dacus) 94. (females) aculeus apex shape				1
		pointed + notched				1
		pointed or rounded				1
		preapical steps + notch in apex				1
		preapical steps + point/round apex				1
		serrate				1
	(key to Bactrocera and Dacus) 95. (females) aculeus torsioned				1
		yes				1
		no				1
	(key to Bactrocera and Dacus) 96. (females) oviscape ventral length about as long as abdomen (or more)				1
		yes				1
		no				1

## Sheet: Neoceratitis
character group	character	character state		n. groups	n. chars	n. states
				3	11	22
	(key to Neoceratitis) sex				1
		female				1
		male				1
(key to Neoceratitis) thorax				1
	(key to Neoceratitis) 1. postpronotal lobe				1
		pale, at most margin narrowly brown				1
		at least half dark				1
	(key to Neoceratitis) 2. anepisternal setae				1
		black				1
		white				1
	(key to Neoceratitis) 3. scutellum (1)				1
		flattened				1
		rounded				1
	(key to Neoceratitis) 4. scutellum (2)				1
		median part black				1
		median part white				1
	(key to Neoceratitis) 5. scutellum (3)				1
		apical margin black				1
		apical margin white				1
(key to Neoceratitis) wings				1
	(key to Neoceratitis) 6. posterior apical band				1
		isolated, touching anterior band only at base				1
		confluent with anterior band over entire length				1
	(key to Neoceratitis) 7. subapical band				1
		isolated				1
		touching discal and/or anterior bands				1
	(key to Neoceratitis) 8. subapical band				1
		straight at base where touching discal-anterior apical bands				1
		sinusoid at base where touching discal-anterior apical bands				1
(key to Neoceratitis) abdomen				1
	(key to Neoceratitis) 10. (females) aculeus				1
		at most 6x as long as wide				1
		at least 10x as long as wide				1
	(key to Neoceratitis) 9. (females) aculeus tip				1
		simply pointed				1
		with subapical steps				1

## Sheet: Perilampsis
character group	character	character state		n. groups	n. chars	n. states
				5	26	55
	(key to Perilampsis) sex				1
		male				1
		female				1
(key to Perilampsis) head				1
	(key to Perilampsis) 2. (males) arista				1
		bare				1
		pubescent				1
(key to Perilampsis) thorax				1
	(key to Perilampsis) 3. katatergite				1
		white				1
		dark				1
		dark with median white spot				1
	(key to Perilampsis) 4. anatergite				1
		white				1
		dark				1
		dark with median white spot				1
	(key to Perilampsis) 5. one transverse band of silvery pilosity and microtrichosity anteriorly of transverse suture				1
		present				1
		absent				1
	(key to Perilampsis) 7. scutellum				1
		completely white				1
		apical margin with three, largely merged, brown spots				1
(key to Perilampsis) legs				1
	(key to Perilampsis) 6. femora				1
		yellow				1
		brown				1
(key to Perilampsis) wings				1
	(key to Perilampsis) 9. cell C				1
		hyaline				1
		brown 50%				1
		brown 80%				1
	(key to Perilampsis) 10. anterior apical band				1
		narrow				1
		broad				1
	(key to Perilampsis) 11. anterior apical band (1)				1
		subapical tooth				1
		no subapical tooth				1
	(key to Perilampsis) 12. anterior apical band (2)				1
		continuous till wing apex (at most with incomplete interruption near vein R2+3 apex, if the latter, no apical tooth)				1
		interrupted				1
	(key to Perilampsis) 13. discal band				1
		connected to anterior apical band				1
		separated from anterior apical band				1
	(key to Perilampsis) 14. posterior apical band (1)				1
		present				1
		absent				1
	(key to Perilampsis) 15. posterior apical band (2)				1
		merged with anterior apical band				1
		separated				1
	(key to Perilampsis) 16. subapical band (1)				1
		present				1
		absent				1
	(key to Perilampsis) 17. subapical band (2)				1
		separated from discal band				1
		touching discal band				1
	(key to Perilampsis) 18. subbasal band				1
		separated from discal band				1
		merged with discal band				1
	(key to Perilampsis) 19. crossvein R-M				1
		intersecting the first half of vein M				1
		intersecting the second half of vein M				1
(key to Perilampsis) abdomen				1
	(key to Perilampsis) 20. abdominal tergites				1
		largely shining orange-red to red				1
		brown-black				1
	(key to Perilampsis) 21. abdominal tergite 4				1
		shining brown-black, in posterior half at most with greyish band				1
		posterior half yellow				1
	(key to Perilampsis) 22. (females) oviscape				1
		as long or shorter than abdominal tergites 1–5 combined				1
		longer than abdominal tergites 1–5 combined				1
	(key to Perilampsis) 23. (females) aculeus (1)				1
		rounded				1
		flattened				1
	(key to Perilampsis) 24. (females) aculeus (2)				1
		at most 8 times as long as wide				1
		at least 10 times as long as wide				1
	(key to Perilampsis) 25. (females) aculeus margins (1)				1
		smooth				1
		serrated				1
	(key to Perilampsis) 26. (females) aculeus margins (2)				1
		sinusoid				1
		straight				1
	(key to Perilampsis) 27. (females) aculeus tip				1
		pointed				1
		subapical step				1

## Sheet: Trirhithrum
character group	character	character state		n. groups	n. chars	n. states
				5	61	126
	(key to Trirhithrum) sex				1
		male				1
		female				1
(key to Trirhithrum) head				1
	(key to Trirhithrum) 1. arista				1
		long pubescent to plumose				1
		short pubescent to almost bare				1
	(key to Trirhithrum) 2. frontal setae				1
		3 pairs				1
		2 pairs				1
	(key to Trirhithrum) 3. face				1
		white or pale yellow (at least on lower half)				1
		dark, usually brown				1
	(key to Trirhithrum) 4. face black except for pale lateral and upper margin				1
		yes				1
		no				1
(key to Trirhithrum) thorax				1
	(key to Trirhithrum) 5. postpronotal lobe form				1
		entirely dark(ish)				1
		dark centrally (usually a spot)				1
		dark laterally				1
	(key to Trirhithrum) 7. scutum and abdomen reflecting metallic blue, green or purple				1
		yes				1
		no				1
	(key to Trirhithrum) 8. (male) scutum with silvery-white microtrichose covering at least anteriorly				1
		yes				1
		no				1
	(key to Trirhithrum) 9. (male) scutum with silvery-white microtrichose area shaped as an inverted V				1
		yes				1
		no				1
	(key to Trirhithrum) 10. scutum with 2 (or 3) silvery spots of microtrichia on suture				1
		yes				1
		no				1
	(key to Trirhithrum) 11. scutellum disc color				1
		white at least in basal quarter				1
		largely dark				1
	(key to Trirhithrum) 12. (scutellum disk white at least in basal quarter) scutellum pattern type				1
		apically dark				1
		pales lines next to apical setae				1
		pale marks next to apical setae				1
	(key to Trirhithrum) 13. (scutellum disk largely dark) scutellum marked with narrow pale lines into five areas				1
		yes				1
		no				1
	(key to Trirhithrum) 14. (scutellum disk largely dark) scutellum marked with a narrow transverse wavy pale line and longitudinal lines, forming 3 apical areas				1
		yes				1
		no				1
	(key to Trirhithrum) 15. (scutellum disk largely dark) scutellum marked with baso-lateral pale areas				1
		yes				1
		no				1
	(key to Trirhithrum) 16. (scutellum disk largely dark) scutellum margin with spots adjacent base of apical seta				1
		yes				1
		no				1
	(key to Trirhithrum) 17. (scutellum disk largely dark) scutellum with a pair of baso-medial pale spots				1
		yes				1
		no				1
	(key to Trirhithrum) 18. (male) anepisternum with upper part pale and lower part dark				1
		yes				1
		no				1
	(key to Trirhithrum) 19. (male) anepisternal pale mark type				1
		about half pale				1
		narrowly pale				1
	(key to Trirhithrum) 20. anepisternum with 2 setae				1
		yes				1
		no				1
	(key to Trirhithrum) 21. anatergite (best viewed from behind) with a bright silvery spot				1
		yes				1
		no				1
	(key to Trirhithrum) 56. (female) anepisternum with upper part pale and lower part dark				1
		yes				1
		no				1
	(key to Trirhithrum) 57. (female) anepisternal pale mark type				1
		about half pale				1
		narrowly pale				1
(key to Trirhithrum) wings				1
	(key to Trirhithrum) 25. (males) wing pattern diffuse, especially in costal region, banding pattern not distinct; if with a suggestion of a costal band it is very deep (extends well below R4+5, at least half way to M)				1
		yes				1
		no				1
	(key to Trirhithrum) 26. (males) basal cells from c to at least bcu cut through by a broad area of hyaline flecks making a clear separation of subbasal and discal bands				1
		yes				1
		no				1
	(key to Trirhithrum) 27. (males) discal band distally aligned with a point basal to pterostigma				1
		yes				1
		no				1
	(key to Trirhithrum) 28. (males) subapical band isolated				1
		yes				1
		no				1
	(key to Trirhithrum) 29. (males) subapical band - base partly (but distinctly) in cell dm				1
		yes				1
		no				1
	(key to Trirhithrum) 30. (males) subapical band joined to costal band away from discal band				1
		yes				1
		no				1
	(key to Trirhithrum) 31. (males) posterior apical band present at least to beyond vein M				1
		yes				1
		no				1
	(key to Trirhithrum) 32. (females) posterior apical band ending closer to M than to R4+5				1
		yes				1
		no				1
	(key to Trirhithrum) 33. (males) posterior apical band isolated				1
		yes				1
		no				1
	(key to Trirhithrum) 34. (males) posterior apical band joined to costal band and reaching wing margin				1
		yes				1
		no				1
	(key to Trirhithrum) 36. (males) cell c largely dark - at most with a small hyaline spot in basal third				1
		yes				1
		no				1
	(key to Trirhithrum) 37. cell c apical dark marking well separated from medial spot				1
		yes				1
		no				1
	(key to Trirhithrum) 38. (females) wing with a distinct dark mark on vein C (Costa) at/before end of vein Sc				1
		yes				1
		no				1
	(key to Trirhithrum) 39. (males) wing with a distinct dark mark on vein C (Costa) at/before end of vein Sc and with a contrastingly dark area near base of cells cu1/anal lobe				1
		yes				1
		no				1
	(key to Trirhithrum) 40. (males) wing-distinct dark marking in basal area is in cell cu1				1
		yes				1
		no				1
	(key to Trirhithrum) 41. pterostigma markedly darker than rest of pattern				1
		yes				1
		no				1
	(key to Trirhithrum) 42. (males) basal area of cell r1 immediately above vein R2+3/R4+5 bifurcation with a dark spot that is at most narrowly connected to large dark area of cell r1				1
		yes				1
		no				1
	(key to Trirhithrum) 46. r-m crossvein separated from edge of discal crossband for a length equal to r-m crossvein				1
		yes				1
		no				1
	(key to Trirhithrum) 47. (males) anal lobe colouration				1
		coloured (at most narrowly hyaline next to vein)				1
		coloured but with a hyaline indentation				1
		hyaline (at most narrowly coloured next to vein)				1
	(key to Trirhithrum) 49. (males) isolated dark round spot at end of vein A1+Cu2 (bulla)				1
		yes				1
		no				1
	(key to Trirhithrum) 58. (females) basal cells from cell c to at least cell bcu cut through by a broad area of hyaline flecks making a clear separation of subbasal dark area and discal band				1
		yes				1
		no				1
	(key to Trirhithrum) 59. (females) discal band distally aligned with a point basal to pterostigma				1
		yes				1
		no				1
	(key to Trirhithrum) 60. (females) subapical band isolated				1
		yes				1
		no				1
	(key to Trirhithrum) 61. (females) subapical band - base partly (but distinctly) in cell dm				1
		yes				1
		no				1
	(key to Trirhithrum) 62. (females) subapical band joined to costal band away from discal crossband				1
		yes				1
		no				1
	(key to Trirhithrum) 63. (females) posterior apical band present at least to beyond vein M				1
		yes				1
		no				1
	(key to Trirhithrum) 64. (females) posterior apical band isolated				1
		yes				1
		no				1
	(key to Trirhithrum) 65. (females) posterior apical band joined to costal band and reaching wing margin				1
		yes				1
		no				1
	(key to Trirhithrum) 66. (females) cell bc with dark area extended well into basal half of cell				1
		yes				1
		no				1
	(key to Trirhithrum) 67. (females) cell c largely dark (at most with a small hyaline spot in basal third)				1
		yes				1
		no				1
	(key to Trirhithrum) 68. (females) basal area of cell r1 immediately above vein R2+3/R4+5 bifurcation with a dark spot that is at most narrowly connected to large dark area of cell r1				1
		yes				1
		no				1
	(key to Trirhithrum) 69. (females) anal lobe colouration				1
		coloured (at most narrowly hyaline next to vein)				1
		coloured but with a hyaline indentation				1
		hyaline (at most narrowly coloured next to vein)				1
	(key to Trirhithrum) 70. (females) anal lobe with hyaline indentation that extends forward through cell cu1 (sometimes into into cell dm)				1
		yes				1
		no				1
(key to Trirhithrum) legs				1
	(key to Trirhithrum) 50. (males) femora (all legs)				1
		pale				1
		dark				1
	(key to Trirhithrum) 71. (females) femora (all legs)				1
		pale				1
		dark				1
(key to Trirhithrum) abdomen				1
	(key to Trirhithrum) 51. abdomen with distinct grey microtrichose spots or bands				1
		yes				1
		no				1
	(key to Trirhithrum) 52. abdomen with microtrichose areas on tergite III				1
		yes				1
		no				1
	(key to Trirhithrum) 53. (females) abdomen with a deep microtricose band on tergite II and large spots on terga III and IV				1
		yes				1
		no				1
