# Supplementary material for: A set of multi-entry identification keys to African frugivorous flies (Diptera, Tephritidae)
Source: Zookeys. 2014 Jul 24;(428):97–108. doi: 10.3897/zookeys.428.7366 (PMC4143993; doi:10.3897/zookeys.428.7366)
Supplement: Supplementary material 2 — List of positive and negative character dependencies in each identification key [file zookeys-428-097-s002.xlsx]

## Sheet: pre-key
controlling character state	positive dependency
(key to genera) wings:(key to genera) 16. (males) wing banding:Ceratitis pattern
	(key to genera) 17. (males) Ceratitis wing band color
	(key to genera) 18. (males) posterior apical band
(key to genera) wings:(key to genera) 19. (females) wing banding:Ceratitis pattern
	(key to genera) 21. (females) posterior apical band
	(key to genera) 20. (females) Ceratitis wing band color
(key to genera) thorax:(key to genera) 9. scutellum pattern:unicolor
	(key to genera) 12. scutellum unicolor
(key to genera) thorax:(key to genera) 9. scutellum pattern:with pattern (even if limited to baso-lateral corners)
	(key to genera) 10. scutellum apical
(key to genera) thorax:(key to genera) 10. scutellum apical:with spots (fused or separated)
	(key to genera) 11. scutellum apical spots
-Report by feature-
(key to genera) 17. (males) Ceratitis wing band color
	(key to genera) wings:(key to genera) 16. (males) wing banding:Ceratitis pattern
(key to genera) 18. (males) posterior apical band
	(key to genera) wings:(key to genera) 16. (males) wing banding:Ceratitis pattern
(key to genera) 20. (females) Ceratitis wing band color
	(key to genera) wings:(key to genera) 19. (females) wing banding:Ceratitis pattern
(key to genera) 21. (females) posterior apical band
	(key to genera) wings:(key to genera) 19. (females) wing banding:Ceratitis pattern
(key to genera) 10. scutellum apical
	(key to genera) thorax:(key to genera) 9. scutellum pattern:with pattern (even if limited to baso-lateral corners)
(key to genera) 11. scutellum apical spots
	(key to genera) thorax:(key to genera) 10. scutellum apical:with spots (fused or separated)
(key to genera) 12. scutellum unicolor
	(key to genera) thorax:(key to genera) 9. scutellum pattern:unicolor
	(key to Trirhithrum) 49. (males) isolated dark round spot at end of vein A1+Cu2 (bulla)
	(key to Trirhithrum) 27. (males) discal band distally aligned with a point basal to pterostigma
	(key to Trirhithrum) 8. (male) scutum with silvery-white microtrichose covering at least anteriorly
	(key to Trirhithrum) 19. (male) anepisternal pale mark type
	(key to Trirhithrum) 28. (males) subapical band isolated
	(key to Trirhithrum) 39. (males) wing with a distinct dark mark on vein C (Costa) at/before end of vein Sc and with a contrastingly dark area near base of cells cu1/anal lobe
	(key to Trirhithrum) 9. (male) scutum with silvery-white microtrichose area shaped as an inverted V
	(key to Trirhithrum) 47. (males) anal lobe colouration
	(key to Trirhithrum) 36. (males) cell c largely dark - at most with a small hyaline spot in basal third
	(key to Trirhithrum) 26. (males) basal cells from c to at least bcu cut through by a broad area of hyaline flecks making a clear separation of subbasal and discal bands
	(key to Trirhithrum) 25. (males) wing pattern diffuse, especially in costal region, banding pattern not distinct; if with a suggestion of a costal band it is very deep (extends well below R4+5, at least half way to M)
	(key to Trirhithrum) 33. (males) posterior apical band isolated
	(key to Trirhithrum) 34. (males) posterior apical band joined to costal band and reaching wing margin
controlling character state	negative dependency
(key to genera) sex:female
	(key to genera) 16. (males) wing banding
	(key to genera) 17. (males) Ceratitis wing band color
	(key to genera) 18. (males) posterior apical band
(key to genera) sex:male
	(key to genera) 21. (females) posterior apical band
	(key to genera) 19. (females) wing banding
	(key to genera) 20. (females) Ceratitis wing band color

## Sheet: Capparimyia
controlling character state	positive dependency
(key to Capparimyia) thorax:(key to Capparimyia) 6. postsutural vitta (1):not joining white prescutellar band (only reaching base of intra-alar seta or about half way to it)
	(key to Capparimyia) 7. postsutural vitta (2)
(key to Capparimyia) abdomen:(key to Capparimyia) 15. (females) aculeus tip:sinusoid
	(key to Capparimyia) 16. (females) sinusoid aculeus tip (1)
	(key to Capparimyia) 17. (females) sinusoid aculeus tip (2)
-Report by feature-
(key to Capparimyia) 7. postsutural vitta (2)
	(key to Capparimyia) thorax:(key to Capparimyia) 6. postsutural vitta (1):not joining white prescutellar band (only reaching base of intra-alar seta or about half way to it)
(key to Capparimyia) 16. (females) sinusoid aculeus tip (1)
	(key to Capparimyia) abdomen:(key to Capparimyia) 15. (females) aculeus tip:sinusoid
(key to Capparimyia) 17. (females) sinusoid aculeus tip (2)
	(key to Capparimyia) abdomen:(key to Capparimyia) 15. (females) aculeus tip:sinusoid
controlling character state	negative dependency
(key to Capparimyia) sex:male
	(key to Capparimyia) 15. (females) aculeus tip
	(key to Capparimyia) 16. (females) sinusoid aculeus tip (1)
	(key to Capparimyia) 17. (females) sinusoid aculeus tip (2)
(key to Capparimyia) sex:female
	(key to Capparimyia) 18. (males) surstylus
	(key to Capparimyia) 19. (males) posterior lobe of lateral surstylus

## Sheet: Carpophthoromyia
controlling character state	positive dependency
(key to Carpophthoromyia) thorax:(key to Carpophthoromyia) 5. scutellum:white with one apical spot
	(key to Carpophthoromyia) 7. scutellum (one apical spot)
(key to Carpophthoromyia) thorax:(key to Carpophthoromyia) 5. scutellum:white with three apical spots
	(key to Carpophthoromyia) 6. scutellum (three apical spots)
(key to Carpophthoromyia) wings:(key to Carpophthoromyia) 10. anterior apical band:with hyaline indentation(s)
	(key to Carpophthoromyia) 18. anterior apical band
(key to Carpophthoromyia) abdomen:(key to Carpophthoromyia) 14. (females) aculeus tip:with ornamentations
	(key to Carpophthoromyia) 15. (females) ornamented aculeus tip
(key to Carpophthoromyia) abdomen:(key to Carpophthoromyia) 15. (females) ornamented aculeus tip:not serrated, other ornamentation
	(key to Carpophthoromyia) 16. (females) non serrated ornament
controlling character state	negative dependency
(key to Carpophthoromyia) sex:male
	(key to Carpophthoromyia) 16. (females) non serrated ornament
	(key to Carpophthoromyia) 15. (females) ornamented aculeus tip
	(key to Carpophthoromyia) 14. (females) aculeus tip
	(key to Carpophthoromyia) 17. (females) aculeus shape

## Sheet: Ceratitis
controlling character state	positive dependency
(key to Ceratitis) head:(key to Ceratitis) 9. frontal setae:yes
	(key to Ceratitis) 10. number of frontal setae
	(key to Ceratitis) 11. upper frontal setae well developed
(key to Ceratitis) head:(key to Ceratitis) 14. (males) lower orbital setae incrassate, flattened to some degree:yes
	(key to Ceratitis) 15. (males) modified lower orbital setae distinctly spatulate, apex at least twice as broad as stem
	(key to Ceratitis) 18. (males) modified lower orbital setae length
(key to Ceratitis) head:(key to Ceratitis) 15. (males) modified lower orbital setae distinctly spatulate, apex at least twice as broad as stem:yes
	(key to Ceratitis) 16. (males) spatulate apex at least 3 times longer than broad
	(key to Ceratitis) 17. (males) spatulate apex
(key to Ceratitis) thorax:(key to Ceratitis) 28. postpronotal lobe with distinct brown or black spot:yes
	(key to Ceratitis) 29. spot occupying most of postpronotum
(key to Ceratitis) thorax:(key to Ceratitis) 30. scutum dark streaks or spots:clearly defined dark streaks or spots
	(key to Ceratitis) 51. median sutural spot present
	(key to Ceratitis) 48. large black prescutellar-acrostichal spots
	(key to Ceratitis) 52. median postscapular spot present
	(key to Ceratitis) 31. scutum with a dark lateral stripe that includes both the anterior supra-alar seta and the intra-alar seta
(key to Ceratitis) thorax:(key to Ceratitis) 36. scutellum colour form:marked
	(key to Ceratitis) 41. spots at end scutellum
	(key to Ceratitis) 39. base scutellum with 2 brown or black spots
	(key to Ceratitis) 43. apical spots extent
	(key to Ceratitis) 37. scutellum markings
(key to Ceratitis) thorax:(key to Ceratitis) 37. scutellum markings:five separate dots
	(key to Ceratitis) 38. scutellum with five separate dots of equal size
(key to Ceratitis) thorax:(key to Ceratitis) 39. base scutellum with 2 brown or black spots:yes
	(key to Ceratitis) 40. spots at base scutellum joining
(key to Ceratitis) thorax:(key to Ceratitis) 41. spots at end scutellum:joining
	(key to Ceratitis) 42. joint spots at end scutellum incised
(key to Ceratitis) thorax:(key to Ceratitis) 46. anepisternum colour:lower half darker coloured
	(key to Ceratitis) 47. lower part anepisternum
(key to Ceratitis) thorax:(key to Ceratitis) 46. anepisternum colour:lower margin darker coloured
	(key to Ceratitis) 47. lower part anepisternum
(key to Ceratitis) thorax:(key to Ceratitis) 48. large black prescutellar-acrostichal spots:yes
	(key to Ceratitis) 49. prescutellar-acrostichal and dorsocentral black spots merged to one large spot
(key to Ceratitis) thorax:(key to Ceratitis) 49. prescutellar-acrostichal and dorsocentral black spots merged to one large spot:yes
	(key to Ceratitis) 50. merged prescutellar-acrostichal-dorsocentral black spot linked with posterior lateral black line through small bridge
(key to Ceratitis) wings:(key to Ceratitis) 58. wing banding reduced to isolated spot(s):yes
	(key to Ceratitis) 62. wing apical tip with isolated spot
(key to Ceratitis) wings:(key to Ceratitis) 58. wing banding reduced to isolated spot(s):no
	(key to Ceratitis) 56. posterior apical band
	(key to Ceratitis) 57. wing with longitudinal band along vein M
	(key to Ceratitis) 53. wing with anterior apical band forming continuous band with anterior part of discal band (at most connection partly interrupted)
	(key to Ceratitis) 55. subapical band
	(key to Ceratitis) 54. discal band width
(key to Ceratitis) legs:(key to Ceratitis) 67. (males) fore femur posteriorly with bush of hairs:yes
	(key to Ceratitis) 68. (males) fore femur posterior bush colour
(key to Ceratitis) legs:(key to Ceratitis) 69. (males) mid femur, ventrally with feathering (even only partly):yes
	(key to Ceratitis) 71. (males) mid femur, ventral feathering with gap
(key to Ceratitis) legs:(key to Ceratitis) 71. (males) mid femur, ventral feathering with gap:yes
	(key to Ceratitis) 70. (males) gap in feathering large
(key to Ceratitis) legs:(key to Ceratitis) 73. (males) mid tibia with feathering:yes
	(key to Ceratitis) 75. (males) feathering on mid tibia - coloured
	(key to Ceratitis) 74. (males) mid tibia feathering extension in apical part
(key to Ceratitis) abdomen:(key to Ceratitis) 85. (females) aculeus tip simple, without notch, identations, serrations or appendages:no
	(key to Ceratitis) 87. (females) aculeus pointed, tip with subapical step only and no indentations, serrations or appendages
	(key to Ceratitis) 86. (females) aculeus tip with small notch only and no indentations, serrations or appendages
	(key to Ceratitis) 91. (females) aculeus tip with large indentations, broadening upwards
	(key to Ceratitis) 89. (females) aculeus tip serrated and with lateral protuberances above the serrations
	(key to Ceratitis) 90. (females) aculeus tip serrated with large blad-like serrations
	(key to Ceratitis) 88. (females) aculeus tip uniformly serrated
controlling character state	negative dependency
(key to Ceratitis) sex:male
	(key to Ceratitis) 87. (females) aculeus pointed, tip with subapical step only and no indentations, serrations or appendages
	(key to Ceratitis) 85. (females) aculeus tip simple, without notch, identations, serrations or appendages
	(key to Ceratitis) 86. (females) aculeus tip with small notch only and no indentations, serrations or appendages
	(key to Ceratitis) 84. (females) oviscape length
	(key to Ceratitis) 91. (females) aculeus tip with large indentations, broadening upwards
	(key to Ceratitis) 89. (females) aculeus tip serrated and with lateral protuberances above the serrations
	(key to Ceratitis) 90. (females) aculeus tip serrated with large blad-like serrations
	(key to Ceratitis) 79. (females) fore femur with dark hairs between posterior and posterodorsal row of bristles
	(key to Ceratitis) 88. (females) aculeus tip uniformly serrated
	(key to Ceratitis) 92. (females) aculeus distal end elongated but straight
(key to Ceratitis) sex:female
	(key to Ceratitis) 77. (males) mid tibia anterior side with long (and dispersed) hairs
	(key to Ceratitis) 13. (males) superior orbital setae incrassate
	(key to Ceratitis) 14. (males) lower orbital setae incrassate, flattened to some degree
	(key to Ceratitis) 76. (males) mid tibia flattened and broadened
	(key to Ceratitis) 15. (males) modified lower orbital setae distinctly spatulate, apex at least twice as broad as stem
	(key to Ceratitis) 75. (males) feathering on mid tibia - coloured
	(key to Ceratitis) 77bis. (males) mid tibia anterior side with long (and dispersed) hairs
	(key to Ceratitis) 78. (males) mid tibia anterior side with silvery shine when viewed from certain angle
	(key to Ceratitis) 32. (male) scutum with anterior third darker, sickle-shaped dark coloration
	(key to Ceratitis) 71. (males) mid femur, ventral feathering with gap
	(key to Ceratitis) 70. (males) gap in feathering large
	(key to Ceratitis) 16. (males) spatulate apex at least 3 times longer than broad
	(key to Ceratitis) 74. (males) mid tibia feathering extension in apical part
	(key to Ceratitis) 17. (males) spatulate apex
	(key to Ceratitis) 18. (males) modified lower orbital setae length
	(key to Ceratitis) 73. (males) mid tibia with feathering
	(key to Ceratitis) 65. (males) fore femur anteriorly with black/white pattern and median patch of dense black hairs
	(key to Ceratitis) 66. (males) fore femur with anteroventral dense row of silvery hairs
	(key to Ceratitis) 67. (males) fore femur posteriorly with bush of hairs
	(key to Ceratitis) 68. (males) fore femur posterior bush colour
	(key to Ceratitis) 4. (males) frons enlarged and inflated
	(key to Ceratitis) 69. (males) mid femur, ventrally with feathering (even only partly)
	(key to Ceratitis) 60. (males) wing with subapical incision lobe
	(key to Ceratitis) 7. (males) ocellar tubercle on protuberance
	(key to Ceratitis) 61. (males) wing apical tip shape

## Sheet: Dacus_Bactrocera
controlling character state	positive dependency
(key to Bactrocera and Dacus) thorax:(key to Bactrocera and Dacus) 14. scutum with lateral postsutural vittae (yellow/orange stripes):yes
	(key to Bactrocera and Dacus) 15. lateral postsutural vittae very narrow
	(key to Bactrocera and Dacus) 16. lateral postsutural vittae tapered
(key to Bactrocera and Dacus) thorax:(key to Bactrocera and Dacus) 19. scutum with a medial vitta or stripe:yes
	(key to Bactrocera and Dacus) 20. medial vitta shape
(key to Bactrocera and Dacus) thorax:(key to Bactrocera and Dacus) 22. scutellum extensively marked (patterned):yes
	(key to Bactrocera and Dacus) 25. scutellum pattern type
(key to Bactrocera and Dacus) thorax:(key to Bactrocera and Dacus) 22. scutellum extensively marked (patterned):no
	(key to Bactrocera and Dacus) 23. scutellum with a deep basal band
	(key to Bactrocera and Dacus) 24. scutellum dark (concolorous with scutum)
(key to Bactrocera and Dacus) thorax:(key to Bactrocera and Dacus) 27. anepisternum with a yellow mark:notopleuron to katepisternum
	(key to Bactrocera and Dacus) 28. anepisternal stripe extent
(key to Bactrocera and Dacus) thorax:(key to Bactrocera and Dacus) 27. anepisternum with a yellow mark:stripe, not up to notopleuron
	(key to Bactrocera and Dacus) 28. anepisternal stripe extent
(key to Bactrocera and Dacus) thorax:(key to Bactrocera and Dacus) 30. yellow marking on anatergite and katatergite:anatergite only
	(key to Bactrocera and Dacus) 32. marking on anatergite small or indistinct, or yellow only slightly extended onto anatergite
(key to Bactrocera and Dacus) thorax:(key to Bactrocera and Dacus) 30. yellow marking on anatergite and katatergite:both anatergite and katatergite
	(key to Bactrocera and Dacus) 33. yellow marking on anatergite and katatergite separated
	(key to Bactrocera and Dacus) 32. marking on anatergite small or indistinct, or yellow only slightly extended onto anatergite
(key to Bactrocera and Dacus) wings:(key to Bactrocera and Dacus) 42. cell br (narrowed part) with extensive covering of microtrichia:yes
	(key to Bactrocera and Dacus) 43. cell br (narrow part) microtrichia along length but not whole depth
(key to Bactrocera and Dacus) wings:(key to Bactrocera and Dacus) 45. complete costal band:yes
	(key to Bactrocera and Dacus) 51. costal band expanded into an apical spot
	(key to Bactrocera and Dacus) 48. costal band depth
(key to Bactrocera and Dacus) wings:(key to Bactrocera and Dacus) 45. complete costal band:no
	(key to Bactrocera and Dacus) 47. isolated spot size
	(key to Bactrocera and Dacus) 46. incomplete coastal band and apical spot
(key to Bactrocera and Dacus) wings:(key to Bactrocera and Dacus) 45bis. costal band:complete and clearly defined
	(key to Bactrocera and Dacus) 51. costal band expanded into an apical spot
	(key to Bactrocera and Dacus) 48. costal band depth
(key to Bactrocera and Dacus) wings:(key to Bactrocera and Dacus) 45bis. costal band:complete but fumose
	(key to Bactrocera and Dacus) 47. isolated spot size
	(key to Bactrocera and Dacus) 46. incomplete coastal band and apical spot
(key to Bactrocera and Dacus) wings:(key to Bactrocera and Dacus) 51. costal band expanded into an apical spot:yes
	(key to Bactrocera and Dacus) 54. costal band apical spot starts at or before end vein R2+3
	(key to Bactrocera and Dacus) 52. size of costal band apical spot
	(key to Bactrocera and Dacus) 55. costal band apical spot starts at or before vein r-m
(key to Bactrocera and Dacus) wings:(key to Bactrocera and Dacus) 57. anal streak:no
	(key to Bactrocera and Dacus) 58. no anal streak but at least coloured within cell bcu
(key to Bactrocera and Dacus) wings:(key to Bactrocera and Dacus) 62. wings patterned (other than costal band and anal streak):yes
	(key to Bactrocera and Dacus) 68. transverse mark over crossvein dm-cu (not direct to any on r-m)
	(key to Bactrocera and Dacus) 63. transverse mark along crossvein bm-cu
	(key to Bactrocera and Dacus) 71. isolated infuscate mark over apex of vein Cu1/lower part of vein dm-cu
	(key to Bactrocera and Dacus) 65. transverse mark over crossvein r-m (not direct to any on dm-cu)
	(key to Bactrocera and Dacus) 70. (males) longitudinal or diagonal mark along/across distal vein M
	(key to Bactrocera and Dacus) 64. transverse or sinuate mark covering both crossveins r-m and dm-cu
(key to Bactrocera and Dacus) wings:(key to Bactrocera and Dacus) 65. transverse mark over crossvein r-m (not direct to any on dm-cu):yes
	(key to Bactrocera and Dacus) 67. mark over vein r-m continued across cell dm to vein Cu1
	(key to Bactrocera and Dacus) 66. mark over vein r-m joined to costal band (or to pterostigma if band reduced)
(key to Bactrocera and Dacus) wings:(key to Bactrocera and Dacus) 68. transverse mark over crossvein dm-cu (not direct to any on r-m):yes
	(key to Bactrocera and Dacus) 69. mark over vein dm-cu continued across cell r4+5 to vein R4+5
controlling character state	negative dependency
(key to Bactrocera and Dacus) sex:female
	(key to Bactrocera and Dacus) 89. (males) wings with a deep indent in posterior margin
	(key to Bactrocera and Dacus) 88. (males) basal costal sections with thicker setae than other sections
	(key to Bactrocera and Dacus) 93. (males) surstylus apex shape
	(key to Bactrocera and Dacus) 92. (males) hind tibia with a preapical pad
	(key to Bactrocera and Dacus) 87. (males) tergite 3 with a pecten (setal comb) on each side
	(key to Bactrocera and Dacus) 91. (males) fore tarsomeres 4-5 black
	(key to Bactrocera and Dacus) 90. (males) wings with microtrichia area
	(key to Bactrocera and Dacus) 70. (males) longitudinal or diagonal mark along/across distal vein M
(key to Bactrocera and Dacus) sex:male
	(key to Bactrocera and Dacus) 94. (females) aculeus apex shape
	(key to Bactrocera and Dacus) 96. (females) oviscape ventral length about as long as abdomen (or more)
	(key to Bactrocera and Dacus) 95. (females) aculeus torsioned

## Sheet: Neoceratitis
controlling character state	positive dependency
(key to Neoceratitis) wings:(key to Neoceratitis) 7. subapical band:touching discal and/or anterior bands
	(key to Neoceratitis) 8. subapical band
controlling character state	negative dependency
(key to Neoceratitis) sex:male
	(key to Neoceratitis) 10. (females) aculeus
	(key to Neoceratitis) 9. (females) aculeus tip

## Sheet: Perilampsis
controlling character state	positive dependency
(key to Perilampsis) wings:(key to Perilampsis) 10. anterior apical band:narrow
	(key to Perilampsis) 18. subbasal band
(key to Perilampsis) wings:(key to Perilampsis) 14. posterior apical band (1):present
	(key to Perilampsis) 15. posterior apical band (2)
(key to Perilampsis) wings:(key to Perilampsis) 14. posterior apical band (1):absent
	(key to Perilampsis) 11. anterior apical band (1)
(key to Perilampsis) wings:(key to Perilampsis) 16. subapical band (1):present
	(key to Perilampsis) 17. subapical band (2)
controlling character state	negative dependency
(key to Perilampsis) sex:male
	(key to Perilampsis) 22. (females) oviscape
	(key to Perilampsis) 27. (females) aculeus tip
	(key to Perilampsis) 26. (females) aculeus margins (2)
	(key to Perilampsis) 25. (females) aculeus margins (1)
	(key to Perilampsis) 23. (females) aculeus (1)
	(key to Perilampsis) 24. (females) aculeus (2)
(key to Perilampsis) sex:female
	(key to Perilampsis) 2. (males) arista

## Sheet: Trirhithrum
controlling character state	positive dependency
(key to Trirhithrum) head:(key to Trirhithrum) 3. face:dark, usually brown
	(key to Trirhithrum) 4. face black except for pale lateral and upper margin
(key to Trirhithrum) thorax:(key to Trirhithrum) 11. scutellum disc color:white at least in basal quarter
	(key to Trirhithrum) 12. (scutellum disk white at least in basal quarter) scutellum pattern type
(key to Trirhithrum) thorax:(key to Trirhithrum) 11. scutellum disc color:largely dark
	(key to Trirhithrum) 17. (scutellum disk largely dark) scutellum with a pair of baso-medial pale spots
	(key to Trirhithrum) 16. (scutellum disk largely dark) scutellum margin with spots adjacent base of apical seta
	(key to Trirhithrum) 15. (scutellum disk largely dark) scutellum marked with baso-lateral pale areas
	(key to Trirhithrum) 13. (scutellum disk largely dark) scutellum marked with narrow pale lines into five areas
	(key to Trirhithrum) 14. (scutellum disk largely dark) scutellum marked with a narrow transverse wavy pale line and longitudinal lines, forming 3 apical areas
(key to Trirhithrum) thorax:(key to Trirhithrum) 18. (male) anepisternum with upper part pale and lower part dark:yes
	(key to Trirhithrum) 19. (male) anepisternal pale mark type
(key to Trirhithrum) thorax:(key to Trirhithrum) 56. (female) anepisternum with upper part pale and lower part dark:yes
	(key to Trirhithrum) 57. (female) anepisternal pale mark type
(key to Trirhithrum) wings:(key to Trirhithrum) 28. (males) subapical band isolated:no
	(key to Trirhithrum) 29. (males) subapical band - base partly (but distinctly) in cell dm
(key to Trirhithrum) wings:(key to Trirhithrum) 31. (males) posterior apical band present at least to beyond vein M:yes
	(key to Trirhithrum) 33. (males) posterior apical band isolated
(key to Trirhithrum) wings:(key to Trirhithrum) 33. (males) posterior apical band isolated:no
	(key to Trirhithrum) 34. (males) posterior apical band joined to costal band and reaching wing margin
(key to Trirhithrum) wings:(key to Trirhithrum) 39. (males) wing with a distinct dark mark on vein C (Costa) at/before end of vein Sc and with a contrastingly dark area near base of cells cu1/anal lobe:yes
	(key to Trirhithrum) 40. (males) wing-distinct dark marking in basal area is in cell cu1
(key to Trirhithrum) wings:(key to Trirhithrum) 60. (females) subapical band isolated:no
	(key to Trirhithrum) 61. (females) subapical band - base partly (but distinctly) in cell dm
(key to Trirhithrum) wings:(key to Trirhithrum) 63. (females) posterior apical band present at least to beyond vein M:yes
	(key to Trirhithrum) 64. (females) posterior apical band isolated
(key to Trirhithrum) wings:(key to Trirhithrum) 64. (females) posterior apical band isolated:no
	(key to Trirhithrum) 65. (females) posterior apical band joined to costal band and reaching wing margin
(key to Trirhithrum) wings:(key to Trirhithrum) 69. (females) anal lobe colouration:coloured but with a hyaline indentation
	(key to Trirhithrum) 70. (females) anal lobe with hyaline indentation that extends forward through cell cu1 (sometimes into into cell dm)
(key to Trirhithrum) abdomen:(key to Trirhithrum) 51. abdomen with distinct grey microtrichose spots or bands:yes
	(key to Trirhithrum) 52. abdomen with microtrichose areas on tergite III
	(key to Trirhithrum) 53. (females) abdomen with a deep microtricose band on tergite II and large spots on terga III and IV
controlling character state	negative dependency
(key to Trirhithrum) sex:male
	(key to Trirhithrum) 62. (females) subapical band joined to costal band away from discal crossband
	(key to Trirhithrum) 61. (females) subapical band - base partly (but distinctly) in cell dm
	(key to Trirhithrum) 60. (females) subapical band isolated
	(key to Trirhithrum) 38. (females) wing with a distinct dark mark on vein C (Costa) at/before end of vein Sc
	(key to Trirhithrum) 59. (females) discal band distally aligned with a point basal to pterostigma
	(key to Trirhithrum) 58. (females) basal cells from cell c to at least cell bcu cut through by a broad area of hyaline flecks making a clear separation of subbasal dark area and discal band
	(key to Trirhithrum) 57. (female) anepisternal pale mark type
	(key to Trirhithrum) 67. (females) cell c largely dark (at most with a small hyaline spot in basal third)
	(key to Trirhithrum) 56. (female) anepisternum with upper part pale and lower part dark
	(key to Trirhithrum) 68. (females) basal area of cell r1 immediately above vein R2+3/R4+5 bifurcation with a dark spot that is at most narrowly connected to large dark area of cell r1
	(key to Trirhithrum) 66. (females) cell bc with dark area extended well into basal half of cell
	(key to Trirhithrum) 69. (females) anal lobe colouration
	(key to Trirhithrum) 65. (females) posterior apical band joined to costal band and reaching wing margin
	(key to Trirhithrum) 32. (females) posterior apical band ending closer to M than to R4+5
	(key to Trirhithrum) 71. (females) femora (all legs)
	(key to Trirhithrum) 70. (females) anal lobe with hyaline indentation that extends forward through cell cu1 (sometimes into into cell dm)
	(key to Trirhithrum) 64. (females) posterior apical band isolated
	(key to Trirhithrum) 63. (females) posterior apical band present at least to beyond vein M
	(key to Trirhithrum) 53. (females) abdomen with a deep microtricose band on tergite II and large spots on terga III and IV
(key to Trirhithrum) sex:female
	(key to Trirhithrum) 18. (male) anepisternum with upper part pale and lower part dark
	(key to Trirhithrum) 29. (males) subapical band - base partly (but distinctly) in cell dm
	(key to Trirhithrum) 40. (males) wing-distinct dark marking in basal area is in cell cu1
	(key to Trirhithrum) 30. (males) subapical band joined to costal band away from discal band
	(key to Trirhithrum) 42. (males) basal area of cell r1 immediately above vein R2+3/R4+5 bifurcation with a dark spot that is at most narrowly connected to large dark area of cell r1
	(key to Trirhithrum) 50. (males) femora (all legs)
	(key to Trirhithrum) 31. (males) posterior apical band present at least to beyond vein M
	(key to Trirhithrum) 49. (males) isolated dark round spot at end of vein A1+Cu2 (bulla)
	(key to Trirhithrum) 27. (males) discal band distally aligned with a point basal to pterostigma
	(key to Trirhithrum) 8. (male) scutum with silvery-white microtrichose covering at least anteriorly
	(key to Trirhithrum) 19. (male) anepisternal pale mark type
	(key to Trirhithrum) 28. (males) subapical band isolated
	(key to Trirhithrum) 39. (males) wing with a distinct dark mark on vein C (Costa) at/before end of vein Sc and with a contrastingly dark area near base of cells cu1/anal lobe
	(key to Trirhithrum) 9. (male) scutum with silvery-white microtrichose area shaped as an inverted V
	(key to Trirhithrum) 47. (males) anal lobe colouration
	(key to Trirhithrum) 36. (males) cell c largely dark - at most with a small hyaline spot in basal third
	(key to Trirhithrum) 26. (males) basal cells from c to at least bcu cut through by a broad area of hyaline flecks making a clear separation of subbasal and discal bands
	(key to Trirhithrum) 25. (males) wing pattern diffuse, especially in costal region, banding pattern not distinct; if with a suggestion of a costal band it is very deep (extends well below R4+5, at least half way to M)
	(key to Trirhithrum) 33. (males) posterior apical band isolated
	(key to Trirhithrum) 34. (males) posterior apical band joined to costal band and reaching wing margin
