# Supplementary material for: A set of multi-entry identification keys to African frugivorous flies (Diptera, Tephritidae)
Source: Zookeys. 2014 Jul 24;(428):97–108. doi: 10.3897/zookeys.428.7366 (PMC4143993; doi:10.3897/zookeys.428.7366)
Supplement: Supplementary material 4 — Key to Capparimyia [file zookeys-428-097-s004.zip]

Archive with 863 entries (848 files):
- SF4_ZooKeys_key to Capparimyia/
- SF4_ZooKeys_key to Capparimyia/key/
- SF4_ZooKeys_key to Capparimyia/key/SF4_ZooKeys_key to Capparimyia/
- SF4_ZooKeys_key to Capparimyia/key/SF4_ZooKeys_key to Capparimyia/Media/
- SF4_ZooKeys_key to Capparimyia/key/SF4_ZooKeys_key to Capparimyia/Media/Html/
- SF4_ZooKeys_key to Capparimyia/key/SF4_ZooKeys_key to Capparimyia/Media/Html/.DS_Store
- SF4_ZooKeys_key to Capparimyia/key/SF4_ZooKeys_key to Capparimyia/Media/Html/Capparimyia aenigma.htm
- SF4_ZooKeys_key to Capparimyia/key/SF4_ZooKeys_key to Capparimyia/Media/Html/Capparimyia aristata.htm
- SF4_ZooKeys_key to Capparimyia/key/SF4_ZooKeys_key to Capparimyia/Media/Html/Capparimyia bipustulata.htm
- SF4_ZooKeys_key to Capparimyia/key/SF4_ZooKeys_key to Capparimyia/Media/Html/Capparimyia maeruae.htm
- SF4_ZooKeys_key to Capparimyia/key/SF4_ZooKeys_key to Capparimyia/Media/Html/Capparimyia melanaspis.htm
- SF4_ZooKeys_key to Capparimyia/key/SF4_ZooKeys_key to Capparimyia/Media/Html/Capparimyia mirabilis.htm
- SF4_ZooKeys_key to Capparimyia/key/SF4_ZooKeys_key to Capparimyia/Media/Html/Capparimyia savastani.htm
- SF4_ZooKeys_key to Capparimyia/key/SF4_ZooKeys_key to Capparimyia/Media/Html/Capparimyia spatulata.htm
- SF4_ZooKeys_key to Capparimyia/key/SF4_ZooKeys_key to Capparimyia/Media/Html/desc_Capparimyia_aenigma.html
- SF4_ZooKeys_key to Capparimyia/key/SF4_ZooKeys_key to Capparimyia/Media/Html/desc_Capparimyia_aenigma.xml
- SF4_ZooKeys_key to Capparimyia/key/SF4_ZooKeys_key to Capparimyia/Media/Html/desc_Capparimyia_aristata.html
- SF4_ZooKeys_key to Capparimyia/key/SF4_ZooKeys_key to Capparimyia/Media/Html/desc_Capparimyia_aristata.xml
- SF4_ZooKeys_key to Capparimyia/key/SF4_ZooKeys_key to Capparimyia/Media/Html/desc_Capparimyia_bipustulata.html
- SF4_ZooKeys_key to Capparimyia/key/SF4_ZooKeys_key to Capparimyia/Media/Html/desc_Capparimyia_bipustulata.xml
- SF4_ZooKeys_key to Capparimyia/key/SF4_ZooKeys_key to Capparimyia/Media/Html/desc_Capparimyia_maeruae.html
- SF4_ZooKeys_key to Capparimyia/key/SF4_ZooKeys_key to Capparimyia/Media/Html/desc_Capparimyia_maeruae.xml
- SF4_ZooKeys_key to Capparimyia/key/SF4_ZooKeys_key to Capparimyia/Media/Html/desc_Capparimyia_melanaspis.html
- SF4_ZooKeys_key to Capparimyia/key/SF4_ZooKeys_key to Capparimyia/Media/Html/desc_Capparimyia_melanaspis.xml
- SF4_ZooKeys_key to Capparimyia/key/SF4_ZooKeys_key to Capparimyia/Media/Html/desc_Capparimyia_mirabilis.html
- SF4_ZooKeys_key to Capparimyia/key/SF4_ZooKeys_key to Capparimyia/Media/Html/desc_Capparimyia_mirabilis.xml
- SF4_ZooKeys_key to Capparimyia/key/SF4_ZooKeys_key to Capparimyia/Media/Html/desc_Capparimyia_savastani.html
- SF4_ZooKeys_key to Capparimyia/key/SF4_ZooKeys_key to Capparimyia/Media/Html/desc_Capparimyia_savastani.xml
- SF4_ZooKeys_key to Capparimyia/key/SF4_ZooKeys_key to Capparimyia/Media/Html/desc_Capparimyia_spatulata.html
- SF4_ZooKeys_key to Capparimyia/key/SF4_ZooKeys_key to Capparimyia/Media/Html/desc_Capparimyia_spatulata.xml
- SF4_ZooKeys_key to Capparimyia/key/SF4_ZooKeys_key to Capparimyia/Media/Images/
- SF4_ZooKeys_key to Capparimyia/key/SF4_ZooKeys_key to Capparimyia/Media/Images/0_cover.jpg
- SF4_ZooKeys_key to Capparimyia/key/SF4_ZooKeys_key to Capparimyia/Media/Images/104 aculeus apex dorsal (automontage (c) RMCA).jpg
- SF4_ZooKeys_key to Capparimyia/key/SF4_ZooKeys_key to Capparimyia/Media/Images/104 aculeus apex dorsal (drawing (c) De Meyer & Freidberg).jpg
- SF4_ZooKeys_key to Capparimyia/key/SF4_ZooKeys_key to Capparimyia/Media/Images/104 aculeus apex variant dorsal (drawing (c) De Meyer & Freidberg).jpg
- SF4_ZooKeys_key to Capparimyia/key/SF4_ZooKeys_key to Capparimyia/Media/Images/104 mesonotum dorsal (automontage (c) RMCA).jpg
- SF4_ZooKeys_key to Capparimyia/key/SF4_ZooKeys_key to Capparimyia/Media/Images/104 mesonotum dorsal (drawing (c) De Meyer & Freidberg).jpg
- SF4_ZooKeys_key to Capparimyia/key/SF4_ZooKeys_key to Capparimyia/Media/Images/104 wing dorsal (automontage (c) RMCA).jpg
- SF4_ZooKeys_key to Capparimyia/key/SF4_ZooKeys_key to Capparimyia/Media/Images/104 wing dorsal (drawing (c) De Meyer & Freidberg).jpg
- SF4_ZooKeys_key to Capparimyia/key/SF4_ZooKeys_key to Capparimyia/Media/Images/108 aculeus apex dorsal (automontage (c) RMCA).jpg
- SF4_ZooKeys_key to Capparimyia/key/SF4_ZooKeys_key to Capparimyia/Media/Images/108 aculeus apex dorsal (drawing (c) De Meyer & Freidberg).jpg
- SF4_ZooKeys_key to Capparimyia/key/SF4_ZooKeys_key to Capparimyia/Media/Images/108 aculeus apex variant dorsal (drawing (c) De Meyer & Freidberg).jpg
- SF4_ZooKeys_key to Capparimyia/key/SF4_ZooKeys_key to Capparimyia/Media/Images/108 head lateral (drawing (c) De Meyer & Freidberg).jpg
- SF4_ZooKeys_key to Capparimyia/key/SF4_ZooKeys_key to Capparimyia/Media/Images/108 mesonotum dorsal (automontage (c) RMCA).jpg
- SF4_ZooKeys_key to Capparimyia/key/SF4_ZooKeys_key to Capparimyia/Media/Images/108 mesonotum dorsal (drawing (c) De Meyer & Freidberg).jpg
- SF4_ZooKeys_key to Capparimyia/key/SF4_ZooKeys_key to Capparimyia/Media/Images/108 wing dorsal (automontage (c) RMCA).jpg
- SF4_ZooKeys_key to Capparimyia/key/SF4_ZooKeys_key to Capparimyia/Media/Images/109 aculeus apex dorsal (drawing (c) De Meyer & Freidberg).jpg
- SF4_ZooKeys_key to Capparimyia/key/SF4_ZooKeys_key to Capparimyia/Media/Images/109 aculeus dorsal (automontage (c) RMCA).jpg
- SF4_ZooKeys_key to Capparimyia/key/SF4_ZooKeys_key to Capparimyia/Media/Images/109 mesonotum dorsal (automontage (c) RMCA).jpg
- SF4_ZooKeys_key to Capparimyia/key/SF4_ZooKeys_key to Capparimyia/Media/Images/109 mesonotum dorsal (drawing (c) De Meyer & Freidberg).jpg
- SF4_ZooKeys_key to Capparimyia/key/SF4_ZooKeys_key to Capparimyia/Media/Images/109 wind dorsal (automontage (c) RMCA).jpg
- SF4_ZooKeys_key to Capparimyia/key/SF4_ZooKeys_key to Capparimyia/Media/Images/110 aculeus apex dorsal (drawing (c) De Meyer & Freidberg).jpg
- SF4_ZooKeys_key to Capparimyia/key/SF4_ZooKeys_key to Capparimyia/Media/Images/110 aculeus dorsal (automontage (c) RMCA).jpg
- SF4_ZooKeys_key to Capparimyia/key/SF4_ZooKeys_key to Capparimyia/Media/Images/110 mesonotum dorsal (automontage (c) RMCA).jpg
- SF4_ZooKeys_key to Capparimyia/key/SF4_ZooKeys_key to Capparimyia/Media/Images/110 mesonotum dorsal (drawing (c) De Meyer & Freidberg).jpg
- SF4_ZooKeys_key to Capparimyia/key/SF4_ZooKeys_key to Capparimyia/Media/Images/110 wing dorsal (automontage (c) RMCA).jpg
- SF4_ZooKeys_key to Capparimyia/key/SF4_ZooKeys_key to Capparimyia/Media/Images/111 aculeus apex dorsal (drawing (c) De Meyer & Freidberg).jpg
- SF4_ZooKeys_key to Capparimyia/key/SF4_ZooKeys_key to Capparimyia/Media/Images/111 aculeus dorsal (automontage (c) RMCA).jpg
- SF4_ZooKeys_key to Capparimyia/key/SF4_ZooKeys_key to Capparimyia/Media/Images/111 mesonotum dorsal (automontage (c) RMCA).jpg
- SF4_ZooKeys_key to Capparimyia/key/SF4_ZooKeys_key to Capparimyia/Media/Images/111 mesonotum dorsal (drawing (c) De Meyer & Freidberg).jpg
- SF4_ZooKeys_key to Capparimyia/key/SF4_ZooKeys_key to Capparimyia/Media/Images/111 wing dorsal (automontage (c) RMCA).jpg
- SF4_ZooKeys_key to Capparimyia/key/SF4_ZooKeys_key to Capparimyia/Media/Images/112 aculeus apex dorsal (automontage (c) RMCA).jpg
- SF4_ZooKeys_key to Capparimyia/key/SF4_ZooKeys_key to Capparimyia/Media/Images/112 aculeus apex dorsal (drawing (c) De Meyer & Freidberg).jpg
- SF4_ZooKeys_key to Capparimyia/key/SF4_ZooKeys_key to Capparimyia/Media/Images/112 mesonotum dorsal (automontage (c) RMCA).jpg
- SF4_ZooKeys_key to Capparimyia/key/SF4_ZooKeys_key to Capparimyia/Media/Images/112 mesonotum dorsal (drawing (c) De Meyer & Freidberg).jpg
- SF4_ZooKeys_key to Capparimyia/key/SF4_ZooKeys_key to Capparimyia/Media/Images/112 wing dorsal (automontage (c) RMCA).jpg
- SF4_ZooKeys_key to Capparimyia/key/SF4_ZooKeys_key to Capparimyia/Media/Images/113 aculeus apex dorsal (automontage (c) RMCA).jpg
- SF4_ZooKeys_key to Capparimyia/key/SF4_ZooKeys_key to Capparimyia/Media/Images/113 aculeus apex dorsal (drawing (c) De Meyer & Freidberg).jpg
- SF4_ZooKeys_key to Capparimyia/key/SF4_ZooKeys_key to Capparimyia/Media/Images/113 head lateral (drawing (c) De Meyer & Freidberg).jpg
- SF4_ZooKeys_key to Capparimyia/key/SF4_ZooKeys_key to Capparimyia/Media/Images/113 mesonotum dorsal (automontage (c) RMCA).jpg
- SF4_ZooKeys_key to Capparimyia/key/SF4_ZooKeys_key to Capparimyia/Media/Images/113 mesonotum dorsal (drawing (c) De Meyer & Freidberg).jpg
- SF4_ZooKeys_key to Capparimyia/key/SF4_ZooKeys_key to Capparimyia/Media/Images/113 wing dorsal (automontage (c) RMCA).jpg
- SF4_ZooKeys_key to Capparimyia/key/SF4_ZooKeys_key to Capparimyia/Media/Images/114 aculeus apex dorsal (automontage (c) RMCA).jpg
- SF4_ZooKeys_key to Capparimyia/key/SF4_ZooKeys_key to Capparimyia/Media/Images/114 aculeus apex dorsal (drawing (c) De Meyer & Freidberg).jpg
- SF4_ZooKeys_key to Capparimyia/key/SF4_ZooKeys_key to Capparimyia/Media/Images/114 mesonotum dorsal (automontage (c) RMCA).jpg
- SF4_ZooKeys_key to Capparimyia/key/SF4_ZooKeys_key to Capparimyia/Media/Images/114 mesonotum dorsal (drawing (c) De Meyer & Freidberg).jpg
- SF4_ZooKeys_key to Capparimyia/key/SF4_ZooKeys_key to Capparimyia/Media/Images/114 mesonotum variant dorsal (automontage (c) RMCA).jpg
- SF4_ZooKeys_key to Capparimyia/key/SF4_ZooKeys_key to Capparimyia/Media/Images/114 mesonotum variant dorsal (drawing (c) De Meyer & Freidberg).jpg
- SF4_ZooKeys_key to Capparimyia/key/SF4_ZooKeys_key to Capparimyia/Media/Images/114 wing dorsal (automontage (c) RMCA).jpg
- SF4_ZooKeys_key to Capparimyia/key/SF4_ZooKeys_key to Capparimyia/Media/Images/114 wing dorsal (drawing (c) De Meyer & Freidberg).jpg
- SF4_ZooKeys_key to Capparimyia/key/SF4_ZooKeys_key to Capparimyia/Media/Images/abdomen_aculeustip_narrowconstricted_109 aculeus apex dorsal (drawing (c) De Meyer & Freidberg).jpg
- SF4_ZooKeys_key to Capparimyia/key/SF4_ZooKeys_key to Capparimyia/Media/Images/abdomen_aculeustip_narrowconstricted_109 aculeus dorsal (automontage (c) RMCA).jpg
- SF4_ZooKeys_key to Capparimyia/key/SF4_ZooKeys_key to Capparimyia/Media/Images/abdomen_aculeustip_notnarrow_104 aculeus apex dorsal (automontage (c) RMCA).jpg
- SF4_ZooKeys_key to Capparimyia/key/SF4_ZooKeys_key to Capparimyia/Media/Images/abdomen_aculeustip_notnarrow_104 aculeus apex dorsal (drawing (c) De Meyer & Freidberg).jpg
- SF4_ZooKeys_key to Capparimyia/key/SF4_ZooKeys_key to Capparimyia/Media/Images/abdomen_aculeustip_notnarrow_104 aculeus apex variant dorsal (drawing (c) De Meyer & Freidberg).jpg
- SF4_ZooKeys_key to Capparimyia/key/SF4_ZooKeys_key to Capparimyia/Media/Images/abdomen_aculeustip_notnarrow_108 aculeus apex dorsal (automontage (c) RMCA).jpg
- SF4_ZooKeys_key to Capparimyia/key/SF4_ZooKeys_key to Capparimyia/Media/Images/abdomen_aculeustip_notnarrow_108 aculeus apex dorsal (drawing (c) De Meyer & Freidberg).jpg
- SF4_ZooKeys_key to Capparimyia/key/SF4_ZooKeys_key to Capparimyia/Media/Images/abdomen_aculeustip_notnarrow_108 aculeus apex variant dorsal (drawing (c) De Meyer & Freidberg).jpg
- SF4_ZooKeys_key to Capparimyia/key/SF4_ZooKeys_key to Capparimyia/Media/Images/abdomen_aculeustip_notnarrow_110 aculeus apex dorsal (drawing (c) De Meyer & Freidberg).jpg
- SF4_ZooKeys_key to Capparimyia/key/SF4_ZooKeys_key to Capparimyia/Media/Images/abdomen_aculeustip_notnarrow_110 aculeus dorsal (automontage (c) RMCA).jpg
- SF4_ZooKeys_key to Capparimyia/key/SF4_ZooKeys_key to Capparimyia/Media/Images/abdomen_aculeustip_notnarrow_112 aculeus apex dorsal (automontage (c) RMCA).jpg
- SF4_ZooKeys_key to Capparimyia/key/SF4_ZooKeys_key to Capparimyia/Media/Images/abdomen_aculeustip_notnarrow_112 aculeus apex dorsal (drawing (c) De Meyer & Freidberg).jpg
- SF4_ZooKeys_key to Capparimyia/key/SF4_ZooKeys_key to Capparimyia/Media/Images/abdomen_aculeustip_notnarrow_113 aculeus apex dorsal (automontage (c) RMCA).jpg
- SF4_ZooKeys_key to Capparimyia/key/SF4_ZooKeys_key to Capparimyia/Media/Images/abdomen_aculeustip_notnarrow_113 aculeus apex dorsal (drawing (c) De Meyer & Freidberg).jpg
- SF4_ZooKeys_key to Capparimyia/key/SF4_ZooKeys_key to Capparimyia/Media/Images/abdomen_aculeustip_notnarrow_114 aculeus apex dorsal (automontage (c) RMCA).jpg
- SF4_ZooKeys_key to Capparimyia/key/SF4_ZooKeys_key to Capparimyia/Media/Images/abdomen_aculeustip_notnarrow_114 aculeus apex dorsal (drawing (c) De Meyer & Freidberg).jpg
- SF4_ZooKeys_key to Capparimyia/key/SF4_ZooKeys_key to Capparimyia/Media/Images/abdomen_aculeustip_rounded_111 aculeus apex dorsal (drawing (c) De Meyer & Freidberg).jpg
- SF4_ZooKeys_key to Capparimyia/key/SF4_ZooKeys_key to Capparimyia/Media/Images/abdomen_aculeustip_rounded_111 aculeus dorsal (automontage (c) RMCA).jpg
- SF4_ZooKeys_key to Capparimyia/key/SF4_ZooKeys_key to Capparimyia/Media/Images/abdomen_aculeustip_simple_104 aculeus apex dorsal (automontage (c) RMCA).jpg
- SF4_ZooKeys_key to Capparimyia/key/SF4_ZooKeys_key to Capparimyia/Media/Images/abdomen_aculeustip_simple_104 aculeus apex dorsal (drawing (c) De Meyer & Freidberg).jpg
- SF4_ZooKeys_key to Capparimyia/key/SF4_ZooKeys_key to Capparimyia/Media/Images/abdomen_aculeustip_simple_104 aculeus apex variant dorsal (drawing (c) De Meyer & Freidberg).jpg
- SF4_ZooKeys_key to Capparimyia/key/SF4_ZooKeys_key to Capparimyia/Media/Images/abdomen_aculeustip_simple_108 aculeus apex dorsal (automontage (c) RMCA).jpg
- SF4_ZooKeys_key to Capparimyia/key/SF4_ZooKeys_key to Capparimyia/Media/Images/abdomen_aculeustip_simple_108 aculeus apex dorsal (drawing (c) De Meyer & Freidberg).jpg
- SF4_ZooKeys_key to Capparimyia/key/SF4_ZooKeys_key to Capparimyia/Media/Images/abdomen_aculeustip_simple_108 aculeus apex variant dorsal (drawing (c) De Meyer & Freidberg).jpg
- SF4_ZooKeys_key to Capparimyia/key/SF4_ZooKeys_key to Capparimyia/Media/Images/abdomen_aculeustip_simple_109 aculeus apex dorsal (drawing (c) De Meyer & Freidberg).jpg
- SF4_ZooKeys_key to Capparimyia/key/SF4_ZooKeys_key to Capparimyia/Media/Images/abdomen_aculeustip_simple_109 aculeus dorsal (automontage (c) RMCA).jpg
- SF4_ZooKeys_key to Capparimyia/key/SF4_ZooKeys_key to Capparimyia/Media/Images/abdomen_aculeustip_simple_112 aculeus apex dorsal (automontage (c) RMCA).jpg
- SF4_ZooKeys_key to Capparimyia/key/SF4_ZooKeys_key to Capparimyia/Media/Images/abdomen_aculeustip_simple_112 aculeus apex dorsal (drawing (c) De Meyer & Freidberg).jpg
- SF4_ZooKeys_key to Capparimyia/key/SF4_ZooKeys_key to Capparimyia/Media/Images/abdomen_aculeustip_simple_113 aculeus apex dorsal (automontage (c) RMCA).jpg
- SF4_ZooKeys_key to Capparimyia/key/SF4_ZooKeys_key to Capparimyia/Media/Images/abdomen_aculeustip_simple_113 aculeus apex dorsal (drawing (c) De Meyer & Freidberg).jpg
- SF4_ZooKeys_key to Capparimyia/key/SF4_ZooKeys_key to Capparimyia/Media/Images/abdomen_aculeustip_simple_114 aculeus apex dorsal (automontage (c) RMCA).jpg
- SF4_ZooKeys_key to Capparimyia/key/SF4_ZooKeys_key to Capparimyia/Media/Images/abdomen_aculeustip_simple_114 aculeus apex dorsal (drawing (c) De Meyer & Freidberg).jpg
- SF4_ZooKeys_key to Capparimyia/key/SF4_ZooKeys_key to Capparimyia/Media/Images/abdomen_aculeustip_sinusoid_104 aculeus apex dorsal (automontage (c) RMCA).jpg
- SF4_ZooKeys_key to Capparimyia/key/SF4_ZooKeys_key to Capparimyia/Media/Images/abdomen_aculeustip_sinusoid_104 aculeus apex dorsal (drawing (c) De Meyer & Freidberg).jpg
- SF4_ZooKeys_key to Capparimyia/key/SF4_ZooKeys_key to Capparimyia/Media/Images/abdomen_aculeustip_sinusoid_104 aculeus apex variant dorsal (drawing (c) De Meyer & Freidberg).jpg
- SF4_ZooKeys_key to Capparimyia/key/SF4_ZooKeys_key to Capparimyia/Media/Images/abdomen_aculeustip_sinusoid_108 aculeus apex dorsal (automontage (c) RMCA).jpg
- SF4_ZooKeys_key to Capparimyia/key/SF4_ZooKeys_key to Capparimyia/Media/Images/abdomen_aculeustip_sinusoid_108 aculeus apex dorsal (drawing (c) De Meyer & Freidberg).jpg
- SF4_ZooKeys_key to Capparimyia/key/SF4_ZooKeys_key to Capparimyia/Media/Images/abdomen_aculeustip_sinusoid_108 aculeus apex variant dorsal (drawing (c) De Meyer & Freidberg).jpg
- SF4_ZooKeys_key to Capparimyia/key/SF4_ZooKeys_key to Capparimyia/Media/Images/abdomen_aculeustip_sinusoid_109 aculeus apex dorsal (drawing (c) De Meyer & Freidberg).jpg
- SF4_ZooKeys_key to Capparimyia/key/SF4_ZooKeys_key to Capparimyia/Media/Images/abdomen_aculeustip_sinusoid_109 aculeus dorsal (automontage (c) RMCA).jpg
- SF4_ZooKeys_key to Capparimyia/key/SF4_ZooKeys_key to Capparimyia/Media/Images/abdomen_aculeustip_sinusoid_110 aculeus apex dorsal (drawing (c) De Meyer & Freidberg).jpg
- SF4_ZooKeys_key to Capparimyia/key/SF4_ZooKeys_key to Capparimyia/Media/Images/abdomen_aculeustip_sinusoid_110 aculeus dorsal (automontage (c) RMCA).jpg
- SF4_ZooKeys_key to Capparimyia/key/SF4_ZooKeys_key to Capparimyia/Media/Images/abdomen_aculeustip_sinusoid_112 aculeus apex dorsal (automontage (c) RMCA).jpg
- SF4_ZooKeys_key to Capparimyia/key/SF4_ZooKeys_key to Capparimyia/Media/Images/abdomen_aculeustip_sinusoid_112 aculeus apex dorsal (drawing (c) De Meyer & Freidberg).jpg
- SF4_ZooKeys_key to Capparimyia/key/SF4_ZooKeys_key to Capparimyia/Media/Images/abdomen_aculeustip_sinusoid_113 aculeus apex dorsal (automontage (c) RMCA).jpg
- SF4_ZooKeys_key to Capparimyia/key/SF4_ZooKeys_key to Capparimyia/Media/Images/abdomen_aculeustip_sinusoid_113 aculeus apex dorsal (drawing (c) De Meyer & Freidberg).jpg
- SF4_ZooKeys_key to Capparimyia/key/SF4_ZooKeys_key to Capparimyia/Media/Images/abdomen_aculeustip_sinusoid_114 aculeus apex dorsal (automontage (c) RMCA).jpg
- SF4_ZooKeys_key to Capparimyia/key/SF4_ZooKeys_key to Capparimyia/Media/Images/abdomen_aculeustip_sinusoid_114 aculeus apex dorsal (drawing (c) De Meyer & Freidberg).jpg
- SF4_ZooKeys_key to Capparimyia/key/SF4_ZooKeys_key to Capparimyia/Media/Images/abdomen_aculeustip_subapicalstep_110 aculeus apex dorsal (drawing (c) De Meyer & Freidberg).jpg
- SF4_ZooKeys_key to Capparimyia/key/SF4_ZooKeys_key to Capparimyia/Media/Images/abdomen_aculeustip_subapicalstep_110 aculeus dorsal (automontage (c) RMCA).jpg
- SF4_ZooKeys_key to Capparimyia/key/SF4_ZooKeys_key to Capparimyia/Media/Images/char10_thorax_parts.png
- SF4_ZooKeys_key to Capparimyia/key/SF4_ZooKeys_key to Capparimyia/Media/Images/char11_thorax_parts.png
- SF4_ZooKeys_key to Capparimyia/key/SF4_ZooKeys_key to Capparimyia/Media/Images/char12_thorax_parts.png
- SF4_ZooKeys_key to Capparimyia/key/SF4_ZooKeys_key to Capparimyia/Media/Images/char13_Capparimya_mesonotum spots and bands.jpg
- SF4_ZooKeys_key to Capparimyia/key/SF4_ZooKeys_key to Capparimyia/Media/Images/char13_thorax_parts.png
- SF4_ZooKeys_key to Capparimyia/key/SF4_ZooKeys_key to Capparimyia/Media/Images/char14_thorax_setae.png
- SF4_ZooKeys_key to Capparimyia/key/SF4_ZooKeys_key to Capparimyia/Media/Images/char15_abdomen_M_F.png
- SF4_ZooKeys_key to Capparimyia/key/SF4_ZooKeys_key to Capparimyia/Media/Images/char16_abdomen_M_F.png
- SF4_ZooKeys_key to Capparimyia/key/SF4_ZooKeys_key to Capparimyia/Media/Images/char17_abdomen_M_F.png
- SF4_ZooKeys_key to Capparimyia/key/SF4_ZooKeys_key to Capparimyia/Media/Images/char18_abdomen_M_F.png
- SF4_ZooKeys_key to Capparimyia/key/SF4_ZooKeys_key to Capparimyia/Media/Images/char18_equal.jpg
- SF4_ZooKeys_key to Capparimyia/key/SF4_ZooKeys_key to Capparimyia/Media/Images/char18_general.png
- SF4_ZooKeys_key to Capparimyia/key/SF4_ZooKeys_key to Capparimyia/Media/Images/char18_longer.jpg
- SF4_ZooKeys_key to Capparimyia/key/SF4_ZooKeys_key to Capparimyia/Media/Images/char19_abdomen_M_F.png
- SF4_ZooKeys_key to Capparimyia/key/SF4_ZooKeys_key to Capparimyia/Media/Images/char19_extended.png
- SF4_ZooKeys_key to Capparimyia/key/SF4_ZooKeys_key to Capparimyia/Media/Images/char19_general.png
- SF4_ZooKeys_key to Capparimyia/key/SF4_ZooKeys_key to Capparimyia/Media/Images/char19_reduced.png
- SF4_ZooKeys_key to Capparimyia/key/SF4_ZooKeys_key to Capparimyia/Media/Images/char1_abdomen_M_F.png
- SF4_ZooKeys_key to Capparimyia/key/SF4_ZooKeys_key to Capparimyia/Media/Images/char2_head_setae.png
- SF4_ZooKeys_key to Capparimyia/key/SF4_ZooKeys_key to Capparimyia/Media/Images/char3_head_parts.png
- SF4_ZooKeys_key to Capparimyia/key/SF4_ZooKeys_key to Capparimyia/Media/Images/char4_head_parts.png
- SF4_ZooKeys_key to Capparimyia/key/SF4_ZooKeys_key to Capparimyia/Media/Images/char5_head_parts.png
- SF4_ZooKeys_key to Capparimyia/key/SF4_ZooKeys_key to Capparimyia/Media/Images/char5_head_setae.png
- SF4_ZooKeys_key to Capparimyia/key/SF4_ZooKeys_key to Capparimyia/Media/Images/char6_Capparimya_mesonotum spots and bands.jpg
- SF4_ZooKeys_key to Capparimyia/key/SF4_ZooKeys_key to Capparimyia/Media/Images/char6_thorax_parts.png
- SF4_ZooKeys_key to Capparimyia/key/SF4_ZooKeys_key to Capparimyia/Media/Images/char6_thorax_setae.png
- SF4_ZooKeys_key to Capparimyia/key/SF4_ZooKeys_key to Capparimyia/Media/Images/char7_Capparimya_mesonotum spots and bands.jpg
- SF4_ZooKeys_key to Capparimyia/key/SF4_ZooKeys_key to Capparimyia/Media/Images/char7_thorax_parts.png
- SF4_ZooKeys_key to Capparimyia/key/SF4_ZooKeys_key to Capparimyia/Media/Images/char7_thorax_setae.png
- SF4_ZooKeys_key to Capparimyia/key/SF4_ZooKeys_key to Capparimyia/Media/Images/char8_Capparimya_mesonotum spots and bands.jpg
- SF4_ZooKeys_key to Capparimyia/key/SF4_ZooKeys_key to Capparimyia/Media/Images/char8_thorax_parts.png
- SF4_ZooKeys_key to Capparimyia/key/SF4_ZooKeys_key to Capparimyia/Media/Images/char9_thorax_setae.png
- SF4_ZooKeys_key to Capparimyia/key/SF4_ZooKeys_key to Capparimyia/Media/Images/general_abdomen_orientation.png
- SF4_ZooKeys_key to Capparimyia/key/SF4_ZooKeys_key to Capparimyia/Media/Images/general_head_orientation.png
- SF4_ZooKeys_key to Capparimyia/key/SF4_ZooKeys_key to Capparimyia/Media/Images/general_thorax_orientation.png
- SF4_ZooKeys_key to Capparimyia/key/SF4_ZooKeys_key to Capparimyia/Media/Images/head_1stflagellomere_pointed.jpg
- SF4_ZooKeys_key to Capparimyia/key/SF4_ZooKeys_key to Capparimyia/Media/Images/head_1stflagellomere_rounded.jpg
- SF4_ZooKeys_key to Capparimyia/key/SF4_ZooKeys_key to Capparimyia/Media/Images/head_arista_plumose.jpg
- SF4_ZooKeys_key to Capparimyia/key/SF4_ZooKeys_key to Capparimyia/Media/Images/head_arista_pubescent.jpg
- SF4_ZooKeys_key to Capparimyia/key/SF4_ZooKeys_key to Capparimyia/Media/Images/head_orbitalseta_one.jpg
- SF4_ZooKeys_key to Capparimyia/key/SF4_ZooKeys_key to Capparimyia/Media/Images/head_orbitalseta_two.jpg
- SF4_ZooKeys_key to Capparimyia/key/SF4_ZooKeys_key to Capparimyia/Media/Images/thorax_apicscutspots_merged_104 mesonotum dorsal (automontage (c) RMCA).jpg
- SF4_ZooKeys_key to Capparimyia/key/SF4_ZooKeys_key to Capparimyia/Media/Images/thorax_apicscutspots_merged_104 mesonotum dorsal (drawing (c) De Meyer & Freidberg).jpg
- SF4_ZooKeys_key to Capparimyia/key/SF4_ZooKeys_key to Capparimyia/Media/Images/thorax_apicscutspots_merged_104 mesonotum dorsal (drawing (c) De Meyer & Freidberg)_ps (1).jpg
- SF4_ZooKeys_key to Capparimyia/key/SF4_ZooKeys_key to Capparimyia/Media/Images/thorax_apicscutspots_merged_104 mesonotum dorsal (drawing (c) De Meyer & Freidberg)_ps.jpg
- SF4_ZooKeys_key to Capparimyia/key/SF4_ZooKeys_key to Capparimyia/Media/Images/thorax_apicscutspots_merged_108 mesonotum dorsal (automontage (c) RMCA).jpg
- SF4_ZooKeys_key to Capparimyia/key/SF4_ZooKeys_key to Capparimyia/Media/Images/thorax_apicscutspots_merged_108 mesonotum dorsal (drawing (c) De Meyer & Freidberg).jpg
- SF4_ZooKeys_key to Capparimyia/key/SF4_ZooKeys_key to Capparimyia/Media/Images/thorax_apicscutspots_merged_109 mesonotum dorsal (automontage (c) RMCA).jpg
- SF4_ZooKeys_key to Capparimyia/key/SF4_ZooKeys_key to Capparimyia/Media/Images/thorax_apicscutspots_merged_109 mesonotum dorsal (drawing (c) De Meyer & Freidberg).jpg
- SF4_ZooKeys_key to Capparimyia/key/SF4_ZooKeys_key to Capparimyia/Media/Images/thorax_apicscutspots_merged_110 mesonotum dorsal (automontage (c) RMCA).jpg
- SF4_ZooKeys_key to Capparimyia/key/SF4_ZooKeys_key to Capparimyia/Media/Images/thorax_apicscutspots_merged_110 mesonotum dorsal (drawing (c) De Meyer & Freidberg).jpg
- SF4_ZooKeys_key to Capparimyia/key/SF4_ZooKeys_key to Capparimyia/Media/Images/thorax_apicscutspots_merged_111 mesonotum dorsal (automontage (c) RMCA).jpg
- SF4_ZooKeys_key to Capparimyia/key/SF4_ZooKeys_key to Capparimyia/Media/Images/thorax_apicscutspots_merged_111 mesonotum dorsal (drawing (c) De Meyer & Freidberg).jpg
- SF4_ZooKeys_key to Capparimyia/key/SF4_ZooKeys_key to Capparimyia/Media/Images/thorax_apicscutspots_separated_113 mesonotum dorsal (automontage (c) RMCA).jpg
- SF4_ZooKeys_key to Capparimyia/key/SF4_ZooKeys_key to Capparimyia/Media/Images/thorax_apicscutspots_separated_113 mesonotum dorsal (drawing (c) De Meyer & Freidberg).jpg
- SF4_ZooKeys_key to Capparimyia/key/SF4_ZooKeys_key to Capparimyia/Media/Images/thorax_apicscutspots_separated_113 mesonotum dorsal (drawing (c) De Meyer & Freidberg)_ps (1).jpg
- SF4_ZooKeys_key to Capparimyia/key/SF4_ZooKeys_key to Capparimyia/Media/Images/thorax_apicscutspots_separated_113 mesonotum dorsal (drawing (c) De Meyer & Freidberg)_ps.jpg
- SF4_ZooKeys_key to Capparimyia/key/SF4_ZooKeys_key to Capparimyia/Media/Images/thorax_apicscutspots_separated_114 mesonotum dorsal (automontage (c) RMCA).jpg
- SF4_ZooKeys_key to Capparimyia/key/SF4_ZooKeys_key to Capparimyia/Media/Images/thorax_apicscutspots_separated_114 mesonotum dorsal (drawing (c) De Meyer & Freidberg).jpg
- SF4_ZooKeys_key to Capparimyia/key/SF4_ZooKeys_key to Capparimyia/Media/Images/thorax_apicscutspots_separated_114 mesonotum variant dorsal (automontage (c) RMCA).jpg
- SF4_ZooKeys_key to Capparimyia/key/SF4_ZooKeys_key to Capparimyia/Media/Images/thorax_blacksutspots_definedbutseparated_111 mesonotum dorsal (automontage (c) RMCA).jpg
- SF4_ZooKeys_key to Capparimyia/key/SF4_ZooKeys_key to Capparimyia/Media/Images/thorax_blacksutspots_definedbutseparated_111 mesonotum dorsal (drawing (c) De Meyer & Freidberg).jpg
- SF4_ZooKeys_key to Capparimyia/key/SF4_ZooKeys_key to Capparimyia/Media/Images/thorax_blacksutspots_definedbutseparated_111 mesonotum dorsal (drawing (c) De Meyer & Freidberg)_ps.jpg
- SF4_ZooKeys_key to Capparimyia/key/SF4_ZooKeys_key to Capparimyia/Media/Images/thorax_blacksutspots_definedbutseparated_113 mesonotum dorsal (automontage (c) RMCA).jpg
- SF4_ZooKeys_key to Capparimyia/key/SF4_ZooKeys_key to Capparimyia/Media/Images/thorax_blacksutspots_definedbutseparated_113 mesonotum dorsal (drawing (c) De Meyer & Freidberg).jpg
- SF4_ZooKeys_key to Capparimyia/key/SF4_ZooKeys_key to Capparimyia/Media/Images/thorax_blacksutspots_merged_104 mesonotum dorsal (automontage (c) RMCA).jpg
- SF4_ZooKeys_key to Capparimyia/key/SF4_ZooKeys_key to Capparimyia/Media/Images/thorax_blacksutspots_merged_104 mesonotum dorsal (drawing (c) De Meyer & Freidberg).jpg
- SF4_ZooKeys_key to Capparimyia/key/SF4_ZooKeys_key to Capparimyia/Media/Images/thorax_blacksutspots_merged_104 mesonotum dorsal (drawing (c) De Meyer & Freidberg)_ps.jpg
- SF4_ZooKeys_key to Capparimyia/key/SF4_ZooKeys_key to Capparimyia/Media/Images/thorax_blacksutspots_merged_108 mesonotum dorsal (automontage (c) RMCA).jpg
- SF4_ZooKeys_key to Capparimyia/key/SF4_ZooKeys_key to Capparimyia/Media/Images/thorax_blacksutspots_merged_108 mesonotum dorsal (drawing (c) De Meyer & Freidberg).jpg
- SF4_ZooKeys_key to Capparimyia/key/SF4_ZooKeys_key to Capparimyia/Media/Images/thorax_blacksutspots_merged_109 mesonotum dorsal (automontage (c) RMCA).jpg
- SF4_ZooKeys_key to Capparimyia/key/SF4_ZooKeys_key to Capparimyia/Media/Images/thorax_blacksutspots_merged_109 mesonotum dorsal (drawing (c) De Meyer & Freidberg).jpg
- SF4_ZooKeys_key to Capparimyia/key/SF4_ZooKeys_key to Capparimyia/Media/Images/thorax_blacksutspots_merged_110 mesonotum dorsal (automontage (c) RMCA).jpg
- SF4_ZooKeys_key to Capparimyia/key/SF4_ZooKeys_key to Capparimyia/Media/Images/thorax_blacksutspots_merged_110 mesonotum dorsal (drawing (c) De Meyer & Freidberg).jpg
- SF4_ZooKeys_key to Capparimyia/key/SF4_ZooKeys_key to Capparimyia/Media/Images/thorax_blacksutspots_notdefinedbutseparated_112 mesonotum dorsal (automontage (c) RMCA).jpg
- SF4_ZooKeys_key to Capparimyia/key/SF4_ZooKeys_key to Capparimyia/Media/Images/thorax_blacksutspots_notdefinedbutseparated_112 mesonotum dorsal (drawing (c) De Meyer & Freidberg).jpg
- SF4_ZooKeys_key to Capparimyia/key/SF4_ZooKeys_key to Capparimyia/Media/Images/thorax_blacksutspots_notdefinedbutseparated_112 mesonotum dorsal (drawing (c) De Meyer & Freidberg)_ps.jpg
- SF4_ZooKeys_key to Capparimyia/key/SF4_ZooKeys_key to Capparimyia/Media/Images/thorax_bsvitta_absent_110 mesonotum dorsal (automontage (c) RMCA).jpg
- SF4_ZooKeys_key to Capparimyia/key/SF4_ZooKeys_key to Capparimyia/Media/Images/thorax_bsvitta_absent_110 mesonotum dorsal (drawing (c) De Meyer & Freidberg).jpg
- SF4_ZooKeys_key to Capparimyia/key/SF4_ZooKeys_key to Capparimyia/Media/Images/thorax_bsvitta_absent_111 mesonotum dorsal (automontage (c) RMCA).jpg
- SF4_ZooKeys_key to Capparimyia/key/SF4_ZooKeys_key to Capparimyia/Media/Images/thorax_bsvitta_absent_111 mesonotum dorsal (drawing (c) De Meyer & Freidberg).jpg
- SF4_ZooKeys_key to Capparimyia/key/SF4_ZooKeys_key to Capparimyia/Media/Images/thorax_bsvitta_absent_112 mesonotum dorsal (automontage (c) RMCA).jpg
- SF4_ZooKeys_key to Capparimyia/key/SF4_ZooKeys_key to Capparimyia/Media/Images/thorax_bsvitta_absent_112 mesonotum dorsal (drawing (c) De Meyer & Freidberg).jpg
- SF4_ZooKeys_key to Capparimyia/key/SF4_ZooKeys_key to Capparimyia/Media/Images/thorax_bsvitta_absent_113 mesonotum dorsal (automontage (c) RMCA).jpg
- SF4_ZooKeys_key to Capparimyia/key/SF4_ZooKeys_key to Capparimyia/Media/Images/thorax_bsvitta_absent_113 mesonotum dorsal (drawing (c) De Meyer & Freidberg).jpg
- SF4_ZooKeys_key to Capparimyia/key/SF4_ZooKeys_key to Capparimyia/Media/Images/thorax_bsvitta_absent_114 mesonotum dorsal (automontage (c) RMCA).jpg
- SF4_ZooKeys_key to Capparimyia/key/SF4_ZooKeys_key to Capparimyia/Media/Images/thorax_bsvitta_absent_114 mesonotum dorsal (drawing (c) De Meyer & Freidberg).jpg
- SF4_ZooKeys_key to Capparimyia/key/SF4_ZooKeys_key to Capparimyia/Media/Images/thorax_bsvitta_absent_114 mesonotum variant dorsal (automontage (c) RMCA).jpg
- SF4_ZooKeys_key to Capparimyia/key/SF4_ZooKeys_key to Capparimyia/Media/Images/thorax_bsvitta_absent_114 mesonotum variant dorsal (drawing (c) De Meyer & Freidberg).jpg
- SF4_ZooKeys_key to Capparimyia/key/SF4_ZooKeys_key to Capparimyia/Media/Images/thorax_bsvitta_absent_114 mesonotum variant dorsal (drawing (c) De Meyer & Freidberg)_ps.jpg
- SF4_ZooKeys_key to Capparimyia/key/SF4_ZooKeys_key to Capparimyia/Media/Images/thorax_bsvitta_present_104 mesonotum dorsal (automontage (c) RMCA).jpg
- SF4_ZooKeys_key to Capparimyia/key/SF4_ZooKeys_key to Capparimyia/Media/Images/thorax_bsvitta_present_104 mesonotum dorsal (drawing (c) De Meyer & Freidberg).jpg
- SF4_ZooKeys_key to Capparimyia/key/SF4_ZooKeys_key to Capparimyia/Media/Images/thorax_bsvitta_present_104 mesonotum dorsal (drawing (c) De Meyer & Freidberg)_ps.jpg
- SF4_ZooKeys_key to Capparimyia/key/SF4_ZooKeys_key to Capparimyia/Media/Images/thorax_bsvitta_present_108 mesonotum dorsal (automontage (c) RMCA).jpg
- SF4_ZooKeys_key to Capparimyia/key/SF4_ZooKeys_key to Capparimyia/Media/Images/thorax_bsvitta_present_108 mesonotum dorsal (drawing (c) De Meyer & Freidberg).jpg
- SF4_ZooKeys_key to Capparimyia/key/SF4_ZooKeys_key to Capparimyia/Media/Images/thorax_bsvitta_present_109 mesonotum dorsal (automontage (c) RMCA).jpg
- SF4_ZooKeys_key to Capparimyia/key/SF4_ZooKeys_key to Capparimyia/Media/Images/thorax_bsvitta_present_109 mesonotum dorsal (drawing (c) De Meyer & Freidberg).jpg
- SF4_ZooKeys_key to Capparimyia/key/SF4_ZooKeys_key to Capparimyia/Media/Images/thorax_dorsocentralis_aligned or posteriors_110 mesonotum dorsal (automontage (c) RMCA) (1).jpg
- SF4_ZooKeys_key to Capparimyia/key/SF4_ZooKeys_key to Capparimyia/Media/Images/thorax_dorsocentralis_aligned or posteriors_110 mesonotum dorsal (automontage (c) RMCA).jpg
- SF4_ZooKeys_key to Capparimyia/key/SF4_ZooKeys_key to Capparimyia/Media/Images/thorax_dorsocentralis_aligned or posteriors_110 mesonotum dorsal (drawing (c) De Meyer & Freidberg).jpg
- SF4_ZooKeys_key to Capparimyia/key/SF4_ZooKeys_key to Capparimyia/Media/Images/thorax_dorsocentralis_aligned or posteriors_111 mesonotum dorsal (automontage (c) RMCA).jpg
- SF4_ZooKeys_key to Capparimyia/key/SF4_ZooKeys_key to Capparimyia/Media/Images/thorax_dorsocentralis_aligned or posteriors_111 mesonotum dorsal (drawing (c) De Meyer & Freidberg).jpg
- SF4_ZooKeys_key to Capparimyia/key/SF4_ZooKeys_key to Capparimyia/Media/Images/thorax_dorsocentralis_aligned or posteriors_112 mesonotum dorsal (automontage (c) RMCA).jpg
- SF4_ZooKeys_key to Capparimyia/key/SF4_ZooKeys_key to Capparimyia/Media/Images/thorax_dorsocentralis_aligned or posteriors_112 mesonotum dorsal (drawing (c) De Meyer & Freidberg).jpg
- SF4_ZooKeys_key to Capparimyia/key/SF4_ZooKeys_key to Capparimyia/Media/Images/thorax_dorsocentralis_aligned or posteriors_113 mesonotum dorsal (automontage (c) RMCA).jpg
- SF4_ZooKeys_key to Capparimyia/key/SF4_ZooKeys_key to Capparimyia/Media/Images/thorax_dorsocentralis_aligned or posteriors_113 mesonotum dorsal (automontage (c) RMCA)_ps.jpg
- SF4_ZooKeys_key to Capparimyia/key/SF4_ZooKeys_key to Capparimyia/Media/Images/thorax_dorsocentralis_aligned or posteriors_113 mesonotum dorsal (drawing (c) De Meyer & Freidberg).jpg
- SF4_ZooKeys_key to Capparimyia/key/SF4_ZooKeys_key to Capparimyia/Media/Images/thorax_dorsocentralis_aligned or posteriors_114 mesonotum dorsal (automontage (c) RMCA).jpg
- SF4_ZooKeys_key to Capparimyia/key/SF4_ZooKeys_key to Capparimyia/Media/Images/thorax_dorsocentralis_aligned or posteriors_114 mesonotum dorsal (drawing (c) De Meyer & Freidberg).jpg
- SF4_ZooKeys_key to Capparimyia/key/SF4_ZooKeys_key to Capparimyia/Media/Images/thorax_dorsocentralis_aligned or posteriors_114 mesonotum variant dorsal (automontage (c) RMCA).jpg
- SF4_ZooKeys_key to Capparimyia/key/SF4_ZooKeys_key to Capparimyia/Media/Images/thorax_dorsocentralis_aligned or posteriors_114 mesonotum variant dorsal (drawing (c) De Meyer & Freidberg).jpg
- SF4_ZooKeys_key to Capparimyia/key/SF4_ZooKeys_key to Capparimyia/Media/Images/thorax_dorsocentralis_anteriorofsupraalars_104 mesonotum dorsal (automontage (c) RMCA).jpg
- SF4_ZooKeys_key to Capparimyia/key/SF4_ZooKeys_key to Capparimyia/Media/Images/thorax_dorsocentralis_anteriorofsupraalars_104 mesonotum dorsal (automontage (c) RMCA)_ps.jpg
- SF4_ZooKeys_key to Capparimyia/key/SF4_ZooKeys_key to Capparimyia/Media/Images/thorax_dorsocentralis_anteriorofsupraalars_104 mesonotum dorsal (drawing (c) De Meyer & Freidberg).jpg
- SF4_ZooKeys_key to Capparimyia/key/SF4_ZooKeys_key to Capparimyia/Media/Images/thorax_dorsocentralis_anteriorofsupraalars_108 mesonotum dorsal (automontage (c) RMCA) (1).jpg
- SF4_ZooKeys_key to Capparimyia/key/SF4_ZooKeys_key to Capparimyia/Media/Images/thorax_dorsocentralis_anteriorofsupraalars_108 mesonotum dorsal (automontage (c) RMCA).jpg
- SF4_ZooKeys_key to Capparimyia/key/SF4_ZooKeys_key to Capparimyia/Media/Images/thorax_dorsocentralis_anteriorofsupraalars_108 mesonotum dorsal (drawing (c) De Meyer & Freidberg).jpg
- SF4_ZooKeys_key to Capparimyia/key/SF4_ZooKeys_key to Capparimyia/Media/Images/thorax_dorsocentralis_anteriorofsupraalars_109 mesonotum dorsal (automontage (c) RMCA).jpg
- SF4_ZooKeys_key to Capparimyia/key/SF4_ZooKeys_key to Capparimyia/Media/Images/thorax_dorsocentralis_anteriorofsupraalars_109 mesonotum dorsal (drawing (c) De Meyer & Freidberg).jpg
- SF4_ZooKeys_key to Capparimyia/key/SF4_ZooKeys_key to Capparimyia/Media/Images/thorax_ppnspots_confluent_104 mesonotum dorsal (automontage (c) RMCA).jpg
- SF4_ZooKeys_key to Capparimyia/key/SF4_ZooKeys_key to Capparimyia/Media/Images/thorax_ppnspots_confluent_104 mesonotum dorsal (drawing (c) De Meyer & Freidberg).jpg
- SF4_ZooKeys_key to Capparimyia/key/SF4_ZooKeys_key to Capparimyia/Media/Images/thorax_ppnspots_confluent_104 mesonotum dorsal (drawing (c) De Meyer & Freidberg)_ps.jpg
- SF4_ZooKeys_key to Capparimyia/key/SF4_ZooKeys_key to Capparimyia/Media/Images/thorax_ppnspots_confluent_108 mesonotum dorsal (automontage (c) RMCA).jpg
- SF4_ZooKeys_key to Capparimyia/key/SF4_ZooKeys_key to Capparimyia/Media/Images/thorax_ppnspots_confluent_108 mesonotum dorsal (drawing (c) De Meyer & Freidberg).jpg
- SF4_ZooKeys_key to Capparimyia/key/SF4_ZooKeys_key to Capparimyia/Media/Images/thorax_ppnspots_confluent_109 mesonotum dorsal (automontage (c) RMCA).jpg
- SF4_ZooKeys_key to Capparimyia/key/SF4_ZooKeys_key to Capparimyia/Media/Images/thorax_ppnspots_confluent_109 mesonotum dorsal (drawing (c) De Meyer & Freidberg).jpg
- SF4_ZooKeys_key to Capparimyia/key/SF4_ZooKeys_key to Capparimyia/Media/Images/thorax_ppnspots_confluent_110 mesonotum dorsal (automontage (c) RMCA).jpg
- SF4_ZooKeys_key to Capparimyia/key/SF4_ZooKeys_key to Capparimyia/Media/Images/thorax_ppnspots_confluent_110 mesonotum dorsal (drawing (c) De Meyer & Freidberg).jpg
- SF4_ZooKeys_key to Capparimyia/key/SF4_ZooKeys_key to Capparimyia/Media/Images/thorax_ppnspots_confluent_111 mesonotum dorsal (automontage (c) RMCA).jpg
- SF4_ZooKeys_key to Capparimyia/key/SF4_ZooKeys_key to Capparimyia/Media/Images/thorax_ppnspots_confluent_111 mesonotum dorsal (drawing (c) De Meyer & Freidberg).jpg
- SF4_ZooKeys_key to Capparimyia/key/SF4_ZooKeys_key to Capparimyia/Media/Images/thorax_ppnspots_isolated_112 mesonotum dorsal (automontage (c) RMCA).jpg
- SF4_ZooKeys_key to Capparimyia/key/SF4_ZooKeys_key to Capparimyia/Media/Images/thorax_ppnspots_isolated_112 mesonotum dorsal (drawing (c) De Meyer & Freidberg).jpg
- SF4_ZooKeys_key to Capparimyia/key/SF4_ZooKeys_key to Capparimyia/Media/Images/thorax_ppnspots_isolated_112 mesonotum dorsal (drawing (c) De Meyer & Freidberg)_ps.jpg
- SF4_ZooKeys_key to Capparimyia/key/SF4_ZooKeys_key to Capparimyia/Media/Images/thorax_ppnspots_isolated_113 mesonotum dorsal (automontage (c) RMCA).jpg
- SF4_ZooKeys_key to Capparimyia/key/SF4_ZooKeys_key to Capparimyia/Media/Images/thorax_ppnspots_isolated_113 mesonotum dorsal (drawing (c) De Meyer & Freidberg).jpg
- SF4_ZooKeys_key to Capparimyia/key/SF4_ZooKeys_key to Capparimyia/Media/Images/thorax_psvitta_halfway_104 mesonotum dorsal (automontage (c) RMCA).jpg
- SF4_ZooKeys_key to Capparimyia/key/SF4_ZooKeys_key to Capparimyia/Media/Images/thorax_psvitta_halfway_104 mesonotum dorsal (drawing (c) De Meyer & Freidberg).jpg
- SF4_ZooKeys_key to Capparimyia/key/SF4_ZooKeys_key to Capparimyia/Media/Images/thorax_psvitta_notwhiteprescutellar_104 mesonotum dorsal (automontage (c) RMCA).jpg
- SF4_ZooKeys_key to Capparimyia/key/SF4_ZooKeys_key to Capparimyia/Media/Images/thorax_psvitta_notwhiteprescutellar_104 mesonotum dorsal (drawing (c) De Meyer & Freidberg) (1).jpg
- SF4_ZooKeys_key to Capparimyia/key/SF4_ZooKeys_key to Capparimyia/Media/Images/thorax_psvitta_notwhiteprescutellar_104 mesonotum dorsal (drawing (c) De Meyer & Freidberg).jpg
- SF4_ZooKeys_key to Capparimyia/key/SF4_ZooKeys_key to Capparimyia/Media/Images/thorax_psvitta_notwhiteprescutellar_108 mesonotum dorsal (automontage (c) RMCA).jpg
- SF4_ZooKeys_key to Capparimyia/key/SF4_ZooKeys_key to Capparimyia/Media/Images/thorax_psvitta_notwhiteprescutellar_108 mesonotum dorsal (drawing (c) De Meyer & Freidberg).jpg
- SF4_ZooKeys_key to Capparimyia/key/SF4_ZooKeys_key to Capparimyia/Media/Images/thorax_psvitta_notwhiteprescutellar_109 mesonotum dorsal (automontage (c) RMCA).jpg
- SF4_ZooKeys_key to Capparimyia/key/SF4_ZooKeys_key to Capparimyia/Media/Images/thorax_psvitta_notwhiteprescutellar_109 mesonotum dorsal (drawing (c) De Meyer & Freidberg).jpg
- SF4_ZooKeys_key to Capparimyia/key/SF4_ZooKeys_key to Capparimyia/Media/Images/thorax_psvitta_tillintraalars_109 mesonotum dorsal (automontage (c) RMCA).jpg
- SF4_ZooKeys_key to Capparimyia/key/SF4_ZooKeys_key to Capparimyia/Media/Images/thorax_psvitta_tillintraalars_109 mesonotum dorsal (automontage (c) RMCA)_ps.jpg
- SF4_ZooKeys_key to Capparimyia/key/SF4_ZooKeys_key to Capparimyia/Media/Images/thorax_psvitta_tillintraalars_109 mesonotum dorsal (drawing (c) De Meyer & Freidberg).jpg
- SF4_ZooKeys_key to Capparimyia/key/SF4_ZooKeys_key to Capparimyia/Media/Images/thorax_psvitta_tillintraalars_111 mesonotum dorsal (automontage (c) RMCA).jpg
- SF4_ZooKeys_key to Capparimyia/key/SF4_ZooKeys_key to Capparimyia/Media/Images/thorax_psvitta_tillintraalars_111 mesonotum dorsal (drawing (c) De Meyer & Freidberg).jpg
- SF4_ZooKeys_key to Capparimyia/key/SF4_ZooKeys_key to Capparimyia/Media/Images/thorax_psvitta_tillsupraalars_104 mesonotum dorsal (automontage (c) RMCA)_ps.jpg
- SF4_ZooKeys_key to Capparimyia/key/SF4_ZooKeys_key to Capparimyia/Media/Images/thorax_psvitta_tillwhiteprescutellar_110 mesonotum dorsal (automontage (c) RMCA).jpg
- SF4_ZooKeys_key to Capparimyia/key/SF4_ZooKeys_key to Capparimyia/Media/Images/thorax_psvitta_tillwhiteprescutellar_110 mesonotum dorsal (drawing (c) De Meyer & Freidberg) (1).jpg
- SF4_ZooKeys_key to Capparimyia/key/SF4_ZooKeys_key to Capparimyia/Media/Images/thorax_psvitta_tillwhiteprescutellar_110 mesonotum dorsal (drawing (c) De Meyer & Freidberg).jpg
- SF4_ZooKeys_key to Capparimyia/key/SF4_ZooKeys_key to Capparimyia/Media/Images/thorax_psvitta_tillwhiteprescutellar_112 mesonotum dorsal (automontage (c) RMCA).jpg
- SF4_ZooKeys_key to Capparimyia/key/SF4_ZooKeys_key to Capparimyia/Media/Images/thorax_psvitta_tillwhiteprescutellar_112 mesonotum dorsal (drawing (c) De Meyer & Freidberg).jpg
- SF4_ZooKeys_key to Capparimyia/key/SF4_ZooKeys_key to Capparimyia/Media/Images/thorax_psvitta_tillwhiteprescutellar_113 mesonotum dorsal (automontage (c) RMCA).jpg
- SF4_ZooKeys_key to Capparimyia/key/SF4_ZooKeys_key to Capparimyia/Media/Images/thorax_psvitta_tillwhiteprescutellar_113 mesonotum dorsal (drawing (c) De Meyer & Freidberg).jpg
- SF4_ZooKeys_key to Capparimyia/key/SF4_ZooKeys_key to Capparimyia/Media/Images/thorax_psvitta_tillwhiteprescutellar_114 mesonotum dorsal (automontage (c) RMCA).jpg
- SF4_ZooKeys_key to Capparimyia/key/SF4_ZooKeys_key to Capparimyia/Media/Images/thorax_psvitta_tillwhiteprescutellar_114 mesonotum dorsal (drawing (c) De Meyer & Freidberg).jpg
- SF4_ZooKeys_key to Capparimyia/key/SF4_ZooKeys_key to Capparimyia/Media/Images/thorax_psvitta_tillwhiteprescutellar_114 mesonotum variant dorsal (automontage (c) RMCA).jpg
- SF4_ZooKeys_key to Capparimyia/key/SF4_ZooKeys_key to Capparimyia/Media/Images/thorax_psvitta_tillwhiteprescutellar_114 mesonotum variant dorsal (drawing (c) De Meyer & Freidberg).jpg
- SF4_ZooKeys_key to Capparimyia/key/SF4_ZooKeys_key to Capparimyia/Media/Thumbs/
- SF4_ZooKeys_key to Capparimyia/key/SF4_ZooKeys_key to Capparimyia/Media/Thumbs/.DS_Store
- SF4_ZooKeys_key to Capparimyia/key/SF4_ZooKeys_key to Capparimyia/Media/Thumbs/104 aculeus apex dorsal (automontage (c) RMCA)_TN.jpg
- SF4_ZooKeys_key to Capparimyia/key/SF4_ZooKeys_key to Capparimyia/Media/Thumbs/104 aculeus apex dorsal (drawing (c) De Meyer & Freidberg)_TN.jpg
- SF4_ZooKeys_key to Capparimyia/key/SF4_ZooKeys_key to Capparimyia/Media/Thumbs/104 aculeus apex variant dorsal (drawing (c) De Meyer & Freidberg)_TN.jpg
- SF4_ZooKeys_key to Capparimyia/key/SF4_ZooKeys_key to Capparimyia/Media/Thumbs/104 mesonotum dorsal (automontage (c) RMCA)_TN.jpg
- SF4_ZooKeys_key to Capparimyia/key/SF4_ZooKeys_key to Capparimyia/Media/Thumbs/104 mesonotum dorsal (drawing (c) De Meyer & Freidberg)_TN.jpg
- SF4_ZooKeys_key to Capparimyia/key/SF4_ZooKeys_key to Capparimyia/Media/Thumbs/104 wing dorsal (automontage (c) RMCA)_TN.jpg
- SF4_ZooKeys_key to Capparimyia/key/SF4_ZooKeys_key to Capparimyia/Media/Thumbs/104 wing dorsal (drawing (c) De Meyer & Freidberg)_TN.jpg
[truncated: 563 more entries]
