# Supplementary material for: A set of multi-entry identification keys to African frugivorous flies (Diptera, Tephritidae)
Source: Zookeys. 2014 Jul 24;(428):97–108. doi: 10.3897/zookeys.428.7366 (PMC4143993; doi:10.3897/zookeys.428.7366)
Supplement: Supplementary material 4 — Key to Capparimyia [file zookeys-428-097-s004.zip › SF4_ZooKeys_key to Capparimyia/key/SF4_ZooKeys_key to Capparimyia/Media/Html/desc_Capparimyia_savastani.xml]

<?xml version='1.0' encoding='UTF-8'?>
<description>
  <key title='A set of multi-entry identification keys to African frugivorous flies (Diptera, Tephritidae)' authors='Massimiliano Virgilio, Ian White, Marc De Meyer'/>
  <entity name='Capparimyia savastani'>
    <media>
      <media_item label='no caption' type='image'>
        <source path='../Images/112 aculeus apex dorsal (automontage (c) RMCA).jpg' type='image/jpeg'/>
        <icon path='../Thumbs/112 aculeus apex dorsal (automontage (c) RMCA)_TN.jpg' type='image/jpeg'/>
      </media_item>
      <media_item label='no caption' type='image'>
        <source path='../Images/112 aculeus apex dorsal (drawing (c) De Meyer &amp; Freidberg).jpg' type='image/jpeg'/>
        <icon path='../Thumbs/112 aculeus apex dorsal (drawing (c) De Meyer &amp; Freidberg)_TN.jpg' type='image/jpeg'/>
      </media_item>
      <media_item label='no caption' type='image'>
        <source path='../Images/112 mesonotum dorsal (automontage (c) RMCA).jpg' type='image/jpeg'/>
        <icon path='../Thumbs/112 mesonotum dorsal (automontage (c) RMCA)_TN.jpg' type='image/jpeg'/>
      </media_item>
      <media_item label='no caption' type='image'>
        <source path='../Images/112 mesonotum dorsal (drawing (c) De Meyer &amp; Freidberg).jpg' type='image/jpeg'/>
        <icon path='../Thumbs/112 mesonotum dorsal (drawing (c) De Meyer &amp; Freidberg)_TN.jpg' type='image/jpeg'/>
      </media_item>
      <media_item label='no caption' type='image'>
        <source path='../Images/112 wing dorsal (automontage (c) RMCA).jpg' type='image/jpeg'/>
        <icon path='../Thumbs/112 wing dorsal (automontage (c) RMCA)_TN.jpg' type='image/jpeg'/>
      </media_item>
      <media_item label='species description' type='text'>
        <source path='../Html/Capparimyia savastani.htm' type='text/html'/>
      </media_item>
      <media_item label='taxonomy, description, distribution (bebif)' type='text'>
        <source path='http://projects.bebif.be/fruitfly/taxoninfo.html?id=112' type='unknown'/>
      </media_item>
      <media_item label='Encyclopedia of Life (eol)' type='text'>
        <source path='http://eol.org/pages/725065/overview' type='unknown'/>
      </media_item>
      <media_item label='Barcode of Life Data Systems (BOLD)' type='text'>
        <source path='http://www.boldsystems.org/index.php/Taxbrowser_Taxonpage?taxon=Capparimyia+savastani&amp;searchTax=' type='unknown'/>
      </media_item>
    </media>
    <feature_group>
      <feature name='(key to Capparimyia) sex'>
        <score text='male or female'/>
      </feature>
    </feature_group>
    <feature_group name='(key to Capparimyia) head'>
      <feature name='(key to Capparimyia) 2. orbital setae'>
        <score text='two pairs'/>
      </feature>
      <feature name='(key to Capparimyia) 3. first flagellomere'>
        <score text='rounded apically'/>
      </feature>
      <feature name='(key to Capparimyia) 4. arista'>
        <score text='pubescent'/>
      </feature>
      <feature name='(key to Capparimyia) 5. ocellar setae'>
        <score text='short (about twice as long as ocellar tubercle) or absent'/>
      </feature>
    </feature_group>
    <feature_group name='(key to Capparimyia) thorax'>
      <feature name='(key to Capparimyia) 6. postsutural vitta (1)'>
        <score text='joining white prescutellar band'/>
      </feature>
      <feature name='(key to Capparimyia) 8. dark scapular spot'>
        <score text='absent'/>
      </feature>
      <feature name='(key to Capparimyia) 9. dorsocentral setae'>
        <score text='aligned at or posterior to postsutural supra-alar seta'/>
      </feature>
      <feature name='(key to Capparimyia) 10. postpronotal spot'>
        <score text='isolated'/>
      </feature>
      <feature name='(key to Capparimyia) 11. black apical scutellar spots'>
        <score text='merged or separated'/>
      </feature>
      <feature name='(key to Capparimyia) 12. subscutellum'>
        <score text='divided medially by a pale line'/>
      </feature>
      <feature name='(key to Capparimyia) 13. black sutural spots'>
        <score text='not defined and separated'/>
      </feature>
      <feature name='(key to Capparimyia) 14. anepisternal setae'>
        <score text='black or reddish to white not black'/>
      </feature>
    </feature_group>
    <feature_group name='(key to Capparimyia) abdomen'>
      <feature name='(key to Capparimyia) 15. (females) aculeus tip'>
        <score text='sinusoid'/>
      </feature>
      <feature name='(key to Capparimyia) 16. (females)  sinusoid aculeus tip (1)'>
        <score text='simple'/>
      </feature>
      <feature name='(key to Capparimyia) 17. (females) sinusoid aculeus tip (2)'>
        <score text='not narrow'/>
      </feature>
      <feature name='(key to Capparimyia) 18. (males) surstylus'>
        <score text='longer than epandrium'/>
      </feature>
      <feature name='(key to Capparimyia) 19. (males) posterior lobe of lateral surstylus'>
        <score text='extended'/>
      </feature>
    </feature_group>
  </entity>
</description>
