# Supplementary material for: A set of multi-entry identification keys to African frugivorous flies (Diptera, Tephritidae)
Source: Zookeys. 2014 Jul 24;(428):97–108. doi: 10.3897/zookeys.428.7366 (PMC4143993; doi:10.3897/zookeys.428.7366)
Supplement: Supplementary material 5 — Key to Carpophthoromyia [file zookeys-428-097-s005.zip]

Archive with 1,057 entries (1,042 files):
- SF5_ZooKeys_key to Carpophthoromyia/
- SF5_ZooKeys_key to Carpophthoromyia/key/
- SF5_ZooKeys_key to Carpophthoromyia/key/SF5_ZooKeys_key to Carpophthoromyia/
- SF5_ZooKeys_key to Carpophthoromyia/key/SF5_ZooKeys_key to Carpophthoromyia/Media/
- SF5_ZooKeys_key to Carpophthoromyia/key/SF5_ZooKeys_key to Carpophthoromyia/Media/Html/
- SF5_ZooKeys_key to Carpophthoromyia/key/SF5_ZooKeys_key to Carpophthoromyia/Media/Html/.DS_Store
- SF5_ZooKeys_key to Carpophthoromyia/key/SF5_ZooKeys_key to Carpophthoromyia/Media/Html/Carpophthoromyia  debeckeri.htm
- SF5_ZooKeys_key to Carpophthoromyia/key/SF5_ZooKeys_key to Carpophthoromyia/Media/Html/Carpophthoromyia  dimidiata.htm
- SF5_ZooKeys_key to Carpophthoromyia/key/SF5_ZooKeys_key to Carpophthoromyia/Media/Html/Carpophthoromyia  dividua.htm
- SF5_ZooKeys_key to Carpophthoromyia/key/SF5_ZooKeys_key to Carpophthoromyia/Media/Html/Carpophthoromyia flavofasciata.htm
- SF5_ZooKeys_key to Carpophthoromyia/key/SF5_ZooKeys_key to Carpophthoromyia/Media/Html/Carpophthoromyia interrupta.htm
- SF5_ZooKeys_key to Carpophthoromyia/key/SF5_ZooKeys_key to Carpophthoromyia/Media/Html/Carpophthoromyia litterata.htm
- SF5_ZooKeys_key to Carpophthoromyia/key/SF5_ZooKeys_key to Carpophthoromyia/Media/Html/Carpophthoromyia nigribasis.htm
- SF5_ZooKeys_key to Carpophthoromyia/key/SF5_ZooKeys_key to Carpophthoromyia/Media/Html/Carpophthoromyia procera.htm
- SF5_ZooKeys_key to Carpophthoromyia/key/SF5_ZooKeys_key to Carpophthoromyia/Media/Html/Carpophthoromyia pseudotritea.htm
- SF5_ZooKeys_key to Carpophthoromyia/key/SF5_ZooKeys_key to Carpophthoromyia/Media/Html/Carpophthoromyia radulata.htm
- SF5_ZooKeys_key to Carpophthoromyia/key/SF5_ZooKeys_key to Carpophthoromyia/Media/Html/Carpophthoromyia schoutedeni.htm
- SF5_ZooKeys_key to Carpophthoromyia/key/SF5_ZooKeys_key to Carpophthoromyia/Media/Html/Carpophthoromyia scutellata.htm
- SF5_ZooKeys_key to Carpophthoromyia/key/SF5_ZooKeys_key to Carpophthoromyia/Media/Html/Carpophthoromyia speciosa.htm
- SF5_ZooKeys_key to Carpophthoromyia/key/SF5_ZooKeys_key to Carpophthoromyia/Media/Html/Carpophthoromyia tessmanni.htm
- SF5_ZooKeys_key to Carpophthoromyia/key/SF5_ZooKeys_key to Carpophthoromyia/Media/Html/Carpophthoromyia tritea.htm
- SF5_ZooKeys_key to Carpophthoromyia/key/SF5_ZooKeys_key to Carpophthoromyia/Media/Html/Carpophthoromyia virgata.htm
- SF5_ZooKeys_key to Carpophthoromyia/key/SF5_ZooKeys_key to Carpophthoromyia/Media/Html/Carpophthoromyia vittata.htm
- SF5_ZooKeys_key to Carpophthoromyia/key/SF5_ZooKeys_key to Carpophthoromyia/Media/Html/desc_Carpophthoromyia_debeckeri.html
- SF5_ZooKeys_key to Carpophthoromyia/key/SF5_ZooKeys_key to Carpophthoromyia/Media/Html/desc_Carpophthoromyia_debeckeri.xml
- SF5_ZooKeys_key to Carpophthoromyia/key/SF5_ZooKeys_key to Carpophthoromyia/Media/Html/desc_Carpophthoromyia_dimidiata.html
- SF5_ZooKeys_key to Carpophthoromyia/key/SF5_ZooKeys_key to Carpophthoromyia/Media/Html/desc_Carpophthoromyia_dimidiata.xml
- SF5_ZooKeys_key to Carpophthoromyia/key/SF5_ZooKeys_key to Carpophthoromyia/Media/Html/desc_Carpophthoromyia_dividua.html
- SF5_ZooKeys_key to Carpophthoromyia/key/SF5_ZooKeys_key to Carpophthoromyia/Media/Html/desc_Carpophthoromyia_dividua.xml
- SF5_ZooKeys_key to Carpophthoromyia/key/SF5_ZooKeys_key to Carpophthoromyia/Media/Html/desc_Carpophthoromyia_flavofasciata.html
- SF5_ZooKeys_key to Carpophthoromyia/key/SF5_ZooKeys_key to Carpophthoromyia/Media/Html/desc_Carpophthoromyia_flavofasciata.xml
- SF5_ZooKeys_key to Carpophthoromyia/key/SF5_ZooKeys_key to Carpophthoromyia/Media/Html/desc_Carpophthoromyia_interrupta.html
- SF5_ZooKeys_key to Carpophthoromyia/key/SF5_ZooKeys_key to Carpophthoromyia/Media/Html/desc_Carpophthoromyia_interrupta.xml
- SF5_ZooKeys_key to Carpophthoromyia/key/SF5_ZooKeys_key to Carpophthoromyia/Media/Html/desc_Carpophthoromyia_litterata.html
- SF5_ZooKeys_key to Carpophthoromyia/key/SF5_ZooKeys_key to Carpophthoromyia/Media/Html/desc_Carpophthoromyia_litterata.xml
- SF5_ZooKeys_key to Carpophthoromyia/key/SF5_ZooKeys_key to Carpophthoromyia/Media/Html/desc_Carpophthoromyia_nigribasis.html
- SF5_ZooKeys_key to Carpophthoromyia/key/SF5_ZooKeys_key to Carpophthoromyia/Media/Html/desc_Carpophthoromyia_nigribasis.xml
- SF5_ZooKeys_key to Carpophthoromyia/key/SF5_ZooKeys_key to Carpophthoromyia/Media/Html/desc_Carpophthoromyia_procera.html
- SF5_ZooKeys_key to Carpophthoromyia/key/SF5_ZooKeys_key to Carpophthoromyia/Media/Html/desc_Carpophthoromyia_procera.xml
- SF5_ZooKeys_key to Carpophthoromyia/key/SF5_ZooKeys_key to Carpophthoromyia/Media/Html/desc_Carpophthoromyia_pseudotritea.html
- SF5_ZooKeys_key to Carpophthoromyia/key/SF5_ZooKeys_key to Carpophthoromyia/Media/Html/desc_Carpophthoromyia_pseudotritea.xml
- SF5_ZooKeys_key to Carpophthoromyia/key/SF5_ZooKeys_key to Carpophthoromyia/Media/Html/desc_Carpophthoromyia_radulata.html
- SF5_ZooKeys_key to Carpophthoromyia/key/SF5_ZooKeys_key to Carpophthoromyia/Media/Html/desc_Carpophthoromyia_radulata.xml
- SF5_ZooKeys_key to Carpophthoromyia/key/SF5_ZooKeys_key to Carpophthoromyia/Media/Html/desc_Carpophthoromyia_schoutedeni.html
- SF5_ZooKeys_key to Carpophthoromyia/key/SF5_ZooKeys_key to Carpophthoromyia/Media/Html/desc_Carpophthoromyia_schoutedeni.xml
- SF5_ZooKeys_key to Carpophthoromyia/key/SF5_ZooKeys_key to Carpophthoromyia/Media/Html/desc_Carpophthoromyia_scutellata.html
- SF5_ZooKeys_key to Carpophthoromyia/key/SF5_ZooKeys_key to Carpophthoromyia/Media/Html/desc_Carpophthoromyia_scutellata.xml
- SF5_ZooKeys_key to Carpophthoromyia/key/SF5_ZooKeys_key to Carpophthoromyia/Media/Html/desc_Carpophthoromyia_speciosa.html
- SF5_ZooKeys_key to Carpophthoromyia/key/SF5_ZooKeys_key to Carpophthoromyia/Media/Html/desc_Carpophthoromyia_speciosa.xml
- SF5_ZooKeys_key to Carpophthoromyia/key/SF5_ZooKeys_key to Carpophthoromyia/Media/Html/desc_Carpophthoromyia_tessmanni.html
- SF5_ZooKeys_key to Carpophthoromyia/key/SF5_ZooKeys_key to Carpophthoromyia/Media/Html/desc_Carpophthoromyia_tessmanni.xml
- SF5_ZooKeys_key to Carpophthoromyia/key/SF5_ZooKeys_key to Carpophthoromyia/Media/Html/desc_Carpophthoromyia_tritea.html
- SF5_ZooKeys_key to Carpophthoromyia/key/SF5_ZooKeys_key to Carpophthoromyia/Media/Html/desc_Carpophthoromyia_tritea.xml
- SF5_ZooKeys_key to Carpophthoromyia/key/SF5_ZooKeys_key to Carpophthoromyia/Media/Html/desc_Carpophthoromyia_virgata.html
- SF5_ZooKeys_key to Carpophthoromyia/key/SF5_ZooKeys_key to Carpophthoromyia/Media/Html/desc_Carpophthoromyia_virgata.xml
- SF5_ZooKeys_key to Carpophthoromyia/key/SF5_ZooKeys_key to Carpophthoromyia/Media/Html/desc_Carpophthoromyia_vittata.html
- SF5_ZooKeys_key to Carpophthoromyia/key/SF5_ZooKeys_key to Carpophthoromyia/Media/Html/desc_Carpophthoromyia_vittata.xml
- SF5_ZooKeys_key to Carpophthoromyia/key/SF5_ZooKeys_key to Carpophthoromyia/Media/Images/
- SF5_ZooKeys_key to Carpophthoromyia/key/SF5_ZooKeys_key to Carpophthoromyia/Media/Images/.DS_Store
- SF5_ZooKeys_key to Carpophthoromyia/key/SF5_ZooKeys_key to Carpophthoromyia/Media/Images/0_cover.jpg
- SF5_ZooKeys_key to Carpophthoromyia/key/SF5_ZooKeys_key to Carpophthoromyia/Media/Images/159 abdomen dorsal (automontage (c) RMCA).jpg
- SF5_ZooKeys_key to Carpophthoromyia/key/SF5_ZooKeys_key to Carpophthoromyia/Media/Images/159 abdomen lateral (automontage (c) RMCA).jpg
- SF5_ZooKeys_key to Carpophthoromyia/key/SF5_ZooKeys_key to Carpophthoromyia/Media/Images/159 head and thorax lateral (automontage (c) RMCA).jpg
- SF5_ZooKeys_key to Carpophthoromyia/key/SF5_ZooKeys_key to Carpophthoromyia/Media/Images/159 mesonotum dorsal (automontage (c) RMCA).jpg
- SF5_ZooKeys_key to Carpophthoromyia/key/SF5_ZooKeys_key to Carpophthoromyia/Media/Images/159 mesonotum dorsal2 (automontage (c) RMCA).jpg
- SF5_ZooKeys_key to Carpophthoromyia/key/SF5_ZooKeys_key to Carpophthoromyia/Media/Images/159 thorax lateral (automontage (c) RMCA).jpg
- SF5_ZooKeys_key to Carpophthoromyia/key/SF5_ZooKeys_key to Carpophthoromyia/Media/Images/159 wing dorsal (automontage (c) RMCA).jpg
- SF5_ZooKeys_key to Carpophthoromyia/key/SF5_ZooKeys_key to Carpophthoromyia/Media/Images/159 wing dorsal (drawing (c) Zootaxa).jpg
- SF5_ZooKeys_key to Carpophthoromyia/key/SF5_ZooKeys_key to Carpophthoromyia/Media/Images/355 aculeus dorsal (drawing (c) Zootaxa).jpg
- SF5_ZooKeys_key to Carpophthoromyia/key/SF5_ZooKeys_key to Carpophthoromyia/Media/Images/355 aculeus tip dorsal (drawing (c) Zootaxa).jpg
- SF5_ZooKeys_key to Carpophthoromyia/key/SF5_ZooKeys_key to Carpophthoromyia/Media/Images/355 epandrium posterior (drawing (c) Zootaxa).jpg
- SF5_ZooKeys_key to Carpophthoromyia/key/SF5_ZooKeys_key to Carpophthoromyia/Media/Images/356 abdomen dorsal (automontage (c) RMCA).jpg
- SF5_ZooKeys_key to Carpophthoromyia/key/SF5_ZooKeys_key to Carpophthoromyia/Media/Images/356 mesonotum dorsal (automontage (c) RMCA).jpg
- SF5_ZooKeys_key to Carpophthoromyia/key/SF5_ZooKeys_key to Carpophthoromyia/Media/Images/356 thorax lateral (automontage (c) RMCA).jpg
- SF5_ZooKeys_key to Carpophthoromyia/key/SF5_ZooKeys_key to Carpophthoromyia/Media/Images/356 wing dorsal (automontage (c) RMCA).jpg
- SF5_ZooKeys_key to Carpophthoromyia/key/SF5_ZooKeys_key to Carpophthoromyia/Media/Images/356 wing dorsal (drawing (c) Zootaxa).jpg
- SF5_ZooKeys_key to Carpophthoromyia/key/SF5_ZooKeys_key to Carpophthoromyia/Media/Images/357 aculeus dorsal (drawing (c) Zootaxa).jpg
- SF5_ZooKeys_key to Carpophthoromyia/key/SF5_ZooKeys_key to Carpophthoromyia/Media/Images/357 aculeus tip dorsal (drawing (c) Zootaxa).jpg
- SF5_ZooKeys_key to Carpophthoromyia/key/SF5_ZooKeys_key to Carpophthoromyia/Media/Images/358 abdomen dorsal (automontage (c) RMCA).jpg
- SF5_ZooKeys_key to Carpophthoromyia/key/SF5_ZooKeys_key to Carpophthoromyia/Media/Images/358 aculeus dorsal (drawing (c) Zootaxa).jpg
- SF5_ZooKeys_key to Carpophthoromyia/key/SF5_ZooKeys_key to Carpophthoromyia/Media/Images/358 aculeus tip dorsal (drawing (c) Zootaxa).jpg
- SF5_ZooKeys_key to Carpophthoromyia/key/SF5_ZooKeys_key to Carpophthoromyia/Media/Images/358 mesonotum dorsal (automontage (c) RMCA).jpg
- SF5_ZooKeys_key to Carpophthoromyia/key/SF5_ZooKeys_key to Carpophthoromyia/Media/Images/358 thorax lateral (automontage (c) RMCA).jpg
- SF5_ZooKeys_key to Carpophthoromyia/key/SF5_ZooKeys_key to Carpophthoromyia/Media/Images/358 wing dorsal (automontage (c) RMCA).jpg
- SF5_ZooKeys_key to Carpophthoromyia/key/SF5_ZooKeys_key to Carpophthoromyia/Media/Images/358 wing dorsal (drawing (c) Zootaxa).jpg
- SF5_ZooKeys_key to Carpophthoromyia/key/SF5_ZooKeys_key to Carpophthoromyia/Media/Images/359 abdomen dorsal (automontage (c) RMCA).jpg
- SF5_ZooKeys_key to Carpophthoromyia/key/SF5_ZooKeys_key to Carpophthoromyia/Media/Images/359 mesonotum dorsal (automontage (c) RMCA).jpg
- SF5_ZooKeys_key to Carpophthoromyia/key/SF5_ZooKeys_key to Carpophthoromyia/Media/Images/359 thorax lateral (automontage (c) RMCA).jpg
- SF5_ZooKeys_key to Carpophthoromyia/key/SF5_ZooKeys_key to Carpophthoromyia/Media/Images/359 wing female dorsal (automontage (c) RMCA).jpg
- SF5_ZooKeys_key to Carpophthoromyia/key/SF5_ZooKeys_key to Carpophthoromyia/Media/Images/359 wing female dorsal (drawing (c) Zootaxa).jpg
- SF5_ZooKeys_key to Carpophthoromyia/key/SF5_ZooKeys_key to Carpophthoromyia/Media/Images/359 wing male dorsal (automontage (c) RMCA).jpg
- SF5_ZooKeys_key to Carpophthoromyia/key/SF5_ZooKeys_key to Carpophthoromyia/Media/Images/359 wing male dorsal (drawing (c) Zootaxa).jpg
- SF5_ZooKeys_key to Carpophthoromyia/key/SF5_ZooKeys_key to Carpophthoromyia/Media/Images/360 abdomen dorsal (automontage (c) RMCA).jpg
- SF5_ZooKeys_key to Carpophthoromyia/key/SF5_ZooKeys_key to Carpophthoromyia/Media/Images/360 head and thorax lateral (automontage (c) RMCA) (1).jpg
- SF5_ZooKeys_key to Carpophthoromyia/key/SF5_ZooKeys_key to Carpophthoromyia/Media/Images/360 head and thorax lateral (automontage (c) RMCA).jpg
- SF5_ZooKeys_key to Carpophthoromyia/key/SF5_ZooKeys_key to Carpophthoromyia/Media/Images/360 mesonotum dorsal (automontage (c) RMCA).jpg
- SF5_ZooKeys_key to Carpophthoromyia/key/SF5_ZooKeys_key to Carpophthoromyia/Media/Images/360 thorax lateral (automontage (c) RMCA).jpg
- SF5_ZooKeys_key to Carpophthoromyia/key/SF5_ZooKeys_key to Carpophthoromyia/Media/Images/360 wing dorsal (automontage (c) RMCA).jpg
- SF5_ZooKeys_key to Carpophthoromyia/key/SF5_ZooKeys_key to Carpophthoromyia/Media/Images/361 abdomen female dorsal (automontage (c) RMCA).jpg
- SF5_ZooKeys_key to Carpophthoromyia/key/SF5_ZooKeys_key to Carpophthoromyia/Media/Images/361 abdomen female lateral (automontage (c) RMCA).jpg
- SF5_ZooKeys_key to Carpophthoromyia/key/SF5_ZooKeys_key to Carpophthoromyia/Media/Images/361 abdomen male dorsal (automontage (c) RMCA).jpg
- SF5_ZooKeys_key to Carpophthoromyia/key/SF5_ZooKeys_key to Carpophthoromyia/Media/Images/361 head and thorax lateral (automontage (c) RMCA).jpg
- SF5_ZooKeys_key to Carpophthoromyia/key/SF5_ZooKeys_key to Carpophthoromyia/Media/Images/361 mesonotum dorsal (automontage (c) RMCA).jpg
- SF5_ZooKeys_key to Carpophthoromyia/key/SF5_ZooKeys_key to Carpophthoromyia/Media/Images/361 thorax lateral (automontage (c) RMCA).jpg
- SF5_ZooKeys_key to Carpophthoromyia/key/SF5_ZooKeys_key to Carpophthoromyia/Media/Images/361 wing dorsal (automontage (c) RMCA).jpg
- SF5_ZooKeys_key to Carpophthoromyia/key/SF5_ZooKeys_key to Carpophthoromyia/Media/Images/361 wing dorsal (drawing (c) Zootaxa).jpg
- SF5_ZooKeys_key to Carpophthoromyia/key/SF5_ZooKeys_key to Carpophthoromyia/Media/Images/362 aculeus dorsal (drawing (c) Zootaxa).jpg
- SF5_ZooKeys_key to Carpophthoromyia/key/SF5_ZooKeys_key to Carpophthoromyia/Media/Images/362 aculeus tip dorsal (drawing (c) Zootaxa).jpg
- SF5_ZooKeys_key to Carpophthoromyia/key/SF5_ZooKeys_key to Carpophthoromyia/Media/Images/362 epandrium posterior (drawing (c) Zootaxa).jpg
- SF5_ZooKeys_key to Carpophthoromyia/key/SF5_ZooKeys_key to Carpophthoromyia/Media/Images/362 wing dorsal (drawing (c) Zootaxa).jpg
- SF5_ZooKeys_key to Carpophthoromyia/key/SF5_ZooKeys_key to Carpophthoromyia/Media/Images/363 aculeus dorsal (drawing (c) Zootaxa).jpg
- SF5_ZooKeys_key to Carpophthoromyia/key/SF5_ZooKeys_key to Carpophthoromyia/Media/Images/363 aculeus tip dorsal (drawing (c) Zootaxa).jpg
- SF5_ZooKeys_key to Carpophthoromyia/key/SF5_ZooKeys_key to Carpophthoromyia/Media/Images/364 abdomen dorsal (automontage (c) RMCA).jpg
- SF5_ZooKeys_key to Carpophthoromyia/key/SF5_ZooKeys_key to Carpophthoromyia/Media/Images/364 aculeus dorsal (drawing (c) Zootaxa).jpg
- SF5_ZooKeys_key to Carpophthoromyia/key/SF5_ZooKeys_key to Carpophthoromyia/Media/Images/364 aculeus tip dorsal (drawing (c) Zootaxa).jpg
- SF5_ZooKeys_key to Carpophthoromyia/key/SF5_ZooKeys_key to Carpophthoromyia/Media/Images/364 mesonotum dorsal (automontage (c) RMCA).jpg
- SF5_ZooKeys_key to Carpophthoromyia/key/SF5_ZooKeys_key to Carpophthoromyia/Media/Images/364 thorax lateral (automontage (c) RMCA).jpg
- SF5_ZooKeys_key to Carpophthoromyia/key/SF5_ZooKeys_key to Carpophthoromyia/Media/Images/364 wing dorsal (automontage (c) RMCA).jpg
- SF5_ZooKeys_key to Carpophthoromyia/key/SF5_ZooKeys_key to Carpophthoromyia/Media/Images/364 wing dorsal (drawing (c) Zootaxa).jpg
- SF5_ZooKeys_key to Carpophthoromyia/key/SF5_ZooKeys_key to Carpophthoromyia/Media/Images/365 abdomen lateral (automontage (c) RMCA).jpg
- SF5_ZooKeys_key to Carpophthoromyia/key/SF5_ZooKeys_key to Carpophthoromyia/Media/Images/365 head and thorax lateral (automontage (c) RMCA).jpg
- SF5_ZooKeys_key to Carpophthoromyia/key/SF5_ZooKeys_key to Carpophthoromyia/Media/Images/365 mesonotum dorsal (automontage (c) RMCA).jpg
- SF5_ZooKeys_key to Carpophthoromyia/key/SF5_ZooKeys_key to Carpophthoromyia/Media/Images/365 wing dorsal (automontage (c) RMCA).jpg
- SF5_ZooKeys_key to Carpophthoromyia/key/SF5_ZooKeys_key to Carpophthoromyia/Media/Images/366 abdomen dorsal (automontage (c) RMCA).jpg
- SF5_ZooKeys_key to Carpophthoromyia/key/SF5_ZooKeys_key to Carpophthoromyia/Media/Images/366 mesonotum dorsal (automontage (c) RMCA).jpg
- SF5_ZooKeys_key to Carpophthoromyia/key/SF5_ZooKeys_key to Carpophthoromyia/Media/Images/366 thorax lateral (automontage (c) RMCA).jpg
- SF5_ZooKeys_key to Carpophthoromyia/key/SF5_ZooKeys_key to Carpophthoromyia/Media/Images/366 wing dorsal (automontage (c) RMCA).jpg
- SF5_ZooKeys_key to Carpophthoromyia/key/SF5_ZooKeys_key to Carpophthoromyia/Media/Images/366 wing dorsal (drawing (c) Zootaxa).jpg
- SF5_ZooKeys_key to Carpophthoromyia/key/SF5_ZooKeys_key to Carpophthoromyia/Media/Images/367 abdomen lateral (automontage (c) RMCA).jpg
- SF5_ZooKeys_key to Carpophthoromyia/key/SF5_ZooKeys_key to Carpophthoromyia/Media/Images/367 aculeus dorsal (drawing (c) Zootaxa).jpg
- SF5_ZooKeys_key to Carpophthoromyia/key/SF5_ZooKeys_key to Carpophthoromyia/Media/Images/367 aculeus tip dorsal (drawing (c) Zootaxa).jpg
- SF5_ZooKeys_key to Carpophthoromyia/key/SF5_ZooKeys_key to Carpophthoromyia/Media/Images/367 mesonotum dorsal (automontage (c) RMCA).jpg
- SF5_ZooKeys_key to Carpophthoromyia/key/SF5_ZooKeys_key to Carpophthoromyia/Media/Images/367 thorax lateral (automontage (c) RMCA).jpg
- SF5_ZooKeys_key to Carpophthoromyia/key/SF5_ZooKeys_key to Carpophthoromyia/Media/Images/367 wing dorsal (automontage (c) RMCA).jpg
- SF5_ZooKeys_key to Carpophthoromyia/key/SF5_ZooKeys_key to Carpophthoromyia/Media/Images/367 wing dorsal (drawing (c) Zootaxa).jpg
- SF5_ZooKeys_key to Carpophthoromyia/key/SF5_ZooKeys_key to Carpophthoromyia/Media/Images/368 abdomen dorsal (automontage (c) RMCA).jpg
- SF5_ZooKeys_key to Carpophthoromyia/key/SF5_ZooKeys_key to Carpophthoromyia/Media/Images/368 aculeus dorsal (drawing (c) Zootaxa).jpg
- SF5_ZooKeys_key to Carpophthoromyia/key/SF5_ZooKeys_key to Carpophthoromyia/Media/Images/368 aculeus tip dorsal (drawing (c) Zootaxa).jpg
- SF5_ZooKeys_key to Carpophthoromyia/key/SF5_ZooKeys_key to Carpophthoromyia/Media/Images/368 mesonotum dorsal (automontage (c) RMCA).jpg
- SF5_ZooKeys_key to Carpophthoromyia/key/SF5_ZooKeys_key to Carpophthoromyia/Media/Images/368 thorax lateral (automontage (c) RMCA).jpg
- SF5_ZooKeys_key to Carpophthoromyia/key/SF5_ZooKeys_key to Carpophthoromyia/Media/Images/368 wing dorsal (automontage (c) RMCA).jpg
- SF5_ZooKeys_key to Carpophthoromyia/key/SF5_ZooKeys_key to Carpophthoromyia/Media/Images/368 wing dorsal (drawing (c) Zootaxa).jpg
- SF5_ZooKeys_key to Carpophthoromyia/key/SF5_ZooKeys_key to Carpophthoromyia/Media/Images/369 aculeus dorsal (drawing (c) Zootaxa).jpg
- SF5_ZooKeys_key to Carpophthoromyia/key/SF5_ZooKeys_key to Carpophthoromyia/Media/Images/369 aculeus tip dorsal (drawing (c) Zootaxa).jpg
- SF5_ZooKeys_key to Carpophthoromyia/key/SF5_ZooKeys_key to Carpophthoromyia/Media/Images/370 aculeus dorsal (drawing (c) Zootaxa).jpg
- SF5_ZooKeys_key to Carpophthoromyia/key/SF5_ZooKeys_key to Carpophthoromyia/Media/Images/370 aculeus tip dorsal (drawing (c) Zootaxa).jpg
- SF5_ZooKeys_key to Carpophthoromyia/key/SF5_ZooKeys_key to Carpophthoromyia/Media/Images/370 aculeus tip lateral (drawing (c) Zootaxa).jpg
- SF5_ZooKeys_key to Carpophthoromyia/key/SF5_ZooKeys_key to Carpophthoromyia/Media/Images/370 mesonotum dorsal (automontage (c) RMCA).jpg
- SF5_ZooKeys_key to Carpophthoromyia/key/SF5_ZooKeys_key to Carpophthoromyia/Media/Images/370 thorax lateral (automontage (c) RMCA).jpg
- SF5_ZooKeys_key to Carpophthoromyia/key/SF5_ZooKeys_key to Carpophthoromyia/Media/Images/370 wing dorsal (automontage (c) RMCA).jpg
- SF5_ZooKeys_key to Carpophthoromyia/key/SF5_ZooKeys_key to Carpophthoromyia/Media/Images/370 wing dorsal (drawing (c) Zootaxa).jpg
- SF5_ZooKeys_key to Carpophthoromyia/key/SF5_ZooKeys_key to Carpophthoromyia/Media/Images/char10_complete_159 wing dorsal (automontage (c) RMCA).jpg
- SF5_ZooKeys_key to Carpophthoromyia/key/SF5_ZooKeys_key to Carpophthoromyia/Media/Images/char10_complete_370 wing dorsal (automontage (c) RMCA).jpg
- SF5_ZooKeys_key to Carpophthoromyia/key/SF5_ZooKeys_key to Carpophthoromyia/Media/Images/char10_complete_370 wing dorsal (drawing (c) Zootaxa).jpg
- SF5_ZooKeys_key to Carpophthoromyia/key/SF5_ZooKeys_key to Carpophthoromyia/Media/Images/char10_indentation_159 wing dorsal (drawing (c) Zootaxa).jpg
- SF5_ZooKeys_key to Carpophthoromyia/key/SF5_ZooKeys_key to Carpophthoromyia/Media/Images/char10_indentation_356 wing dorsal (automontage (c) RMCA).jpg
- SF5_ZooKeys_key to Carpophthoromyia/key/SF5_ZooKeys_key to Carpophthoromyia/Media/Images/char10_indentation_356 wing dorsal (drawing (c) Zootaxa).jpg
- SF5_ZooKeys_key to Carpophthoromyia/key/SF5_ZooKeys_key to Carpophthoromyia/Media/Images/char10_indentation_358 wing dorsal (automontage (c) RMCA).jpg
- SF5_ZooKeys_key to Carpophthoromyia/key/SF5_ZooKeys_key to Carpophthoromyia/Media/Images/char10_indentation_358 wing dorsal (drawing (c) Zootaxa).jpg
- SF5_ZooKeys_key to Carpophthoromyia/key/SF5_ZooKeys_key to Carpophthoromyia/Media/Images/char10_indentation_359 wing female dorsal (automontage (c) RMCA).jpg
- SF5_ZooKeys_key to Carpophthoromyia/key/SF5_ZooKeys_key to Carpophthoromyia/Media/Images/char10_indentation_359 wing female dorsal (drawing (c) Zootaxa).jpg
- SF5_ZooKeys_key to Carpophthoromyia/key/SF5_ZooKeys_key to Carpophthoromyia/Media/Images/char10_indentation_359 wing male dorsal (automontage (c) RMCA).jpg
- SF5_ZooKeys_key to Carpophthoromyia/key/SF5_ZooKeys_key to Carpophthoromyia/Media/Images/char10_indentation_359 wing male dorsal (drawing (c) Zootaxa).jpg
- SF5_ZooKeys_key to Carpophthoromyia/key/SF5_ZooKeys_key to Carpophthoromyia/Media/Images/char10_indentation_360 wing dorsal (automontage (c) RMCA).jpg
- SF5_ZooKeys_key to Carpophthoromyia/key/SF5_ZooKeys_key to Carpophthoromyia/Media/Images/char10_indentation_361 wing dorsal (automontage (c) RMCA).jpg
- SF5_ZooKeys_key to Carpophthoromyia/key/SF5_ZooKeys_key to Carpophthoromyia/Media/Images/char10_indentation_361 wing dorsal (drawing (c) Zootaxa).jpg
- SF5_ZooKeys_key to Carpophthoromyia/key/SF5_ZooKeys_key to Carpophthoromyia/Media/Images/char10_indentation_362 wing dorsal (drawing (c) Zootaxa).jpg
- SF5_ZooKeys_key to Carpophthoromyia/key/SF5_ZooKeys_key to Carpophthoromyia/Media/Images/char10_indentation_364 wing dorsal (automontage (c) RMCA).jpg
- SF5_ZooKeys_key to Carpophthoromyia/key/SF5_ZooKeys_key to Carpophthoromyia/Media/Images/char10_indentation_364 wing dorsal (drawing (c) Zootaxa).jpg
- SF5_ZooKeys_key to Carpophthoromyia/key/SF5_ZooKeys_key to Carpophthoromyia/Media/Images/char10_indentation_365 wing dorsal (automontage (c) RMCA).jpg
- SF5_ZooKeys_key to Carpophthoromyia/key/SF5_ZooKeys_key to Carpophthoromyia/Media/Images/char10_indentation_366 wing dorsal (automontage (c) RMCA).jpg
- SF5_ZooKeys_key to Carpophthoromyia/key/SF5_ZooKeys_key to Carpophthoromyia/Media/Images/char10_indentation_366 wing dorsal (drawing (c) Zootaxa).jpg
- SF5_ZooKeys_key to Carpophthoromyia/key/SF5_ZooKeys_key to Carpophthoromyia/Media/Images/char10_indentation_367 wing dorsal (automontage (c) RMCA).jpg
- SF5_ZooKeys_key to Carpophthoromyia/key/SF5_ZooKeys_key to Carpophthoromyia/Media/Images/char10_indentation_367 wing dorsal (drawing (c) Zootaxa).jpg
- SF5_ZooKeys_key to Carpophthoromyia/key/SF5_ZooKeys_key to Carpophthoromyia/Media/Images/char10_indentation_368 wing dorsal (automontage (c) RMCA).jpg
- SF5_ZooKeys_key to Carpophthoromyia/key/SF5_ZooKeys_key to Carpophthoromyia/Media/Images/char10_indentation_368 wing dorsal (drawing (c) Zootaxa).jpg
- SF5_ZooKeys_key to Carpophthoromyia/key/SF5_ZooKeys_key to Carpophthoromyia/Media/Images/char10_wing_bands_Ceratitis.png
- SF5_ZooKeys_key to Carpophthoromyia/key/SF5_ZooKeys_key to Carpophthoromyia/Media/Images/char11_sinusoid_159 wing dorsal (automontage (c) RMCA).jpg
- SF5_ZooKeys_key to Carpophthoromyia/key/SF5_ZooKeys_key to Carpophthoromyia/Media/Images/char11_sinusoid_159 wing dorsal (drawing (c) Zootaxa).jpg
- SF5_ZooKeys_key to Carpophthoromyia/key/SF5_ZooKeys_key to Carpophthoromyia/Media/Images/char11_sinusoid_370 wing dorsal (automontage (c) RMCA).jpg
- SF5_ZooKeys_key to Carpophthoromyia/key/SF5_ZooKeys_key to Carpophthoromyia/Media/Images/char11_sinusoid_370 wing dorsal (drawing (c) Zootaxa).jpg
- SF5_ZooKeys_key to Carpophthoromyia/key/SF5_ZooKeys_key to Carpophthoromyia/Media/Images/char11_straight_356 wing dorsal (automontage (c) RMCA).jpg
- SF5_ZooKeys_key to Carpophthoromyia/key/SF5_ZooKeys_key to Carpophthoromyia/Media/Images/char11_straight_356 wing dorsal (drawing (c) Zootaxa).jpg
- SF5_ZooKeys_key to Carpophthoromyia/key/SF5_ZooKeys_key to Carpophthoromyia/Media/Images/char11_straight_358 wing dorsal (automontage (c) RMCA).jpg
- SF5_ZooKeys_key to Carpophthoromyia/key/SF5_ZooKeys_key to Carpophthoromyia/Media/Images/char11_straight_358 wing dorsal (drawing (c) Zootaxa).jpg
- SF5_ZooKeys_key to Carpophthoromyia/key/SF5_ZooKeys_key to Carpophthoromyia/Media/Images/char11_straight_359 wing female dorsal (automontage (c) RMCA).jpg
- SF5_ZooKeys_key to Carpophthoromyia/key/SF5_ZooKeys_key to Carpophthoromyia/Media/Images/char11_straight_359 wing female dorsal (drawing (c) Zootaxa).jpg
- SF5_ZooKeys_key to Carpophthoromyia/key/SF5_ZooKeys_key to Carpophthoromyia/Media/Images/char11_straight_359 wing male dorsal (automontage (c) RMCA).jpg
- SF5_ZooKeys_key to Carpophthoromyia/key/SF5_ZooKeys_key to Carpophthoromyia/Media/Images/char11_straight_359 wing male dorsal (drawing (c) Zootaxa).jpg
- SF5_ZooKeys_key to Carpophthoromyia/key/SF5_ZooKeys_key to Carpophthoromyia/Media/Images/char11_straight_360 wing dorsal (automontage (c) RMCA).jpg
- SF5_ZooKeys_key to Carpophthoromyia/key/SF5_ZooKeys_key to Carpophthoromyia/Media/Images/char11_straight_361 wing dorsal (automontage (c) RMCA).jpg
- SF5_ZooKeys_key to Carpophthoromyia/key/SF5_ZooKeys_key to Carpophthoromyia/Media/Images/char11_straight_361 wing dorsal (drawing (c) Zootaxa).jpg
- SF5_ZooKeys_key to Carpophthoromyia/key/SF5_ZooKeys_key to Carpophthoromyia/Media/Images/char11_straight_362 wing dorsal (drawing (c) Zootaxa).jpg
- SF5_ZooKeys_key to Carpophthoromyia/key/SF5_ZooKeys_key to Carpophthoromyia/Media/Images/char11_straight_364 wing dorsal (automontage (c) RMCA).jpg
- SF5_ZooKeys_key to Carpophthoromyia/key/SF5_ZooKeys_key to Carpophthoromyia/Media/Images/char11_straight_364 wing dorsal (drawing (c) Zootaxa).jpg
- SF5_ZooKeys_key to Carpophthoromyia/key/SF5_ZooKeys_key to Carpophthoromyia/Media/Images/char11_straight_365 wing dorsal (automontage (c) RMCA).jpg
- SF5_ZooKeys_key to Carpophthoromyia/key/SF5_ZooKeys_key to Carpophthoromyia/Media/Images/char11_straight_366 wing dorsal (automontage (c) RMCA).jpg
- SF5_ZooKeys_key to Carpophthoromyia/key/SF5_ZooKeys_key to Carpophthoromyia/Media/Images/char11_straight_366 wing dorsal (drawing (c) Zootaxa).jpg
- SF5_ZooKeys_key to Carpophthoromyia/key/SF5_ZooKeys_key to Carpophthoromyia/Media/Images/char11_straight_367 wing dorsal (automontage (c) RMCA).jpg
- SF5_ZooKeys_key to Carpophthoromyia/key/SF5_ZooKeys_key to Carpophthoromyia/Media/Images/char11_straight_367 wing dorsal (drawing (c) Zootaxa).jpg
- SF5_ZooKeys_key to Carpophthoromyia/key/SF5_ZooKeys_key to Carpophthoromyia/Media/Images/char11_straight_368 wing dorsal (automontage (c) RMCA).jpg
- SF5_ZooKeys_key to Carpophthoromyia/key/SF5_ZooKeys_key to Carpophthoromyia/Media/Images/char11_straight_368 wing dorsal (drawing (c) Zootaxa).jpg
- SF5_ZooKeys_key to Carpophthoromyia/key/SF5_ZooKeys_key to Carpophthoromyia/Media/Images/char11_wing_cells_veins.png
- SF5_ZooKeys_key to Carpophthoromyia/key/SF5_ZooKeys_key to Carpophthoromyia/Media/Images/char12_Carpo_wing_bands_364 wing dorsal (drawing (c) Zootaxa).png
- SF5_ZooKeys_key to Carpophthoromyia/key/SF5_ZooKeys_key to Carpophthoromyia/Media/Images/char12_linkeddmR45_359 wing female dorsal (automontage (c) RMCA).jpg
- SF5_ZooKeys_key to Carpophthoromyia/key/SF5_ZooKeys_key to Carpophthoromyia/Media/Images/char12_linkeddmR45_359 wing female dorsal (drawing (c) Zootaxa).jpg
- SF5_ZooKeys_key to Carpophthoromyia/key/SF5_ZooKeys_key to Carpophthoromyia/Media/Images/char12_linkeddmR45_359 wing male dorsal (automontage (c) RMCA).jpg
- SF5_ZooKeys_key to Carpophthoromyia/key/SF5_ZooKeys_key to Carpophthoromyia/Media/Images/char12_linkeddmR45_359 wing male dorsal (drawing (c) Zootaxa).jpg
- SF5_ZooKeys_key to Carpophthoromyia/key/SF5_ZooKeys_key to Carpophthoromyia/Media/Images/char12_linkedR45_159 wing dorsal (automontage (c) RMCA).jpg
- SF5_ZooKeys_key to Carpophthoromyia/key/SF5_ZooKeys_key to Carpophthoromyia/Media/Images/char12_linkedR45_159 wing dorsal (drawing (c) Zootaxa).jpg
- SF5_ZooKeys_key to Carpophthoromyia/key/SF5_ZooKeys_key to Carpophthoromyia/Media/Images/char12_linkedR45_366 wing dorsal (automontage (c) RMCA).jpg
- SF5_ZooKeys_key to Carpophthoromyia/key/SF5_ZooKeys_key to Carpophthoromyia/Media/Images/char12_linkedR45_366 wing dorsal (drawing (c) Zootaxa).jpg
- SF5_ZooKeys_key to Carpophthoromyia/key/SF5_ZooKeys_key to Carpophthoromyia/Media/Images/char12_notlinked_356 wing dorsal (automontage (c) RMCA).jpg
- SF5_ZooKeys_key to Carpophthoromyia/key/SF5_ZooKeys_key to Carpophthoromyia/Media/Images/char12_notlinked_356 wing dorsal (drawing (c) Zootaxa).jpg
- SF5_ZooKeys_key to Carpophthoromyia/key/SF5_ZooKeys_key to Carpophthoromyia/Media/Images/char12_notlinked_358 wing dorsal (automontage (c) RMCA).jpg
- SF5_ZooKeys_key to Carpophthoromyia/key/SF5_ZooKeys_key to Carpophthoromyia/Media/Images/char12_notlinked_358 wing dorsal (drawing (c) Zootaxa).jpg
- SF5_ZooKeys_key to Carpophthoromyia/key/SF5_ZooKeys_key to Carpophthoromyia/Media/Images/char12_notlinked_359 wing male dorsal (automontage (c) RMCA).jpg
- SF5_ZooKeys_key to Carpophthoromyia/key/SF5_ZooKeys_key to Carpophthoromyia/Media/Images/char12_notlinked_359 wing male dorsal (drawing (c) Zootaxa).jpg
- SF5_ZooKeys_key to Carpophthoromyia/key/SF5_ZooKeys_key to Carpophthoromyia/Media/Images/char12_notlinked_360 wing dorsal (automontage (c) RMCA).jpg
- SF5_ZooKeys_key to Carpophthoromyia/key/SF5_ZooKeys_key to Carpophthoromyia/Media/Images/char12_notlinked_361 wing dorsal (automontage (c) RMCA).jpg
- SF5_ZooKeys_key to Carpophthoromyia/key/SF5_ZooKeys_key to Carpophthoromyia/Media/Images/char12_notlinked_361 wing dorsal (drawing (c) Zootaxa).jpg
- SF5_ZooKeys_key to Carpophthoromyia/key/SF5_ZooKeys_key to Carpophthoromyia/Media/Images/char12_notlinked_362 wing dorsal (drawing (c) Zootaxa).jpg
- SF5_ZooKeys_key to Carpophthoromyia/key/SF5_ZooKeys_key to Carpophthoromyia/Media/Images/char12_notlinked_364 wing dorsal (automontage (c) RMCA).jpg
- SF5_ZooKeys_key to Carpophthoromyia/key/SF5_ZooKeys_key to Carpophthoromyia/Media/Images/char12_notlinked_364 wing dorsal (drawing (c) Zootaxa).jpg
- SF5_ZooKeys_key to Carpophthoromyia/key/SF5_ZooKeys_key to Carpophthoromyia/Media/Images/char12_notlinked_365 wing dorsal (automontage (c) RMCA).jpg
- SF5_ZooKeys_key to Carpophthoromyia/key/SF5_ZooKeys_key to Carpophthoromyia/Media/Images/char12_notlinked_367 wing dorsal (automontage (c) RMCA).jpg
- SF5_ZooKeys_key to Carpophthoromyia/key/SF5_ZooKeys_key to Carpophthoromyia/Media/Images/char12_notlinked_367 wing dorsal (drawing (c) Zootaxa).jpg
- SF5_ZooKeys_key to Carpophthoromyia/key/SF5_ZooKeys_key to Carpophthoromyia/Media/Images/char12_notlinked_368 wing dorsal (automontage (c) RMCA).jpg
- SF5_ZooKeys_key to Carpophthoromyia/key/SF5_ZooKeys_key to Carpophthoromyia/Media/Images/char12_notlinked_368 wing dorsal (drawing (c) Zootaxa).jpg
- SF5_ZooKeys_key to Carpophthoromyia/key/SF5_ZooKeys_key to Carpophthoromyia/Media/Images/char12_notlinked_370 wing dorsal (automontage (c) RMCA).jpg
- SF5_ZooKeys_key to Carpophthoromyia/key/SF5_ZooKeys_key to Carpophthoromyia/Media/Images/char12_notlinked_370 wing dorsal (drawing (c) Zootaxa).jpg
- SF5_ZooKeys_key to Carpophthoromyia/key/SF5_ZooKeys_key to Carpophthoromyia/Media/Images/char12_wing_cells_veins.png
- SF5_ZooKeys_key to Carpophthoromyia/key/SF5_ZooKeys_key to Carpophthoromyia/Media/Images/char13_Carpo_wing_bands_364 wing dorsal (drawing (c) Zootaxa).png
- SF5_ZooKeys_key to Carpophthoromyia/key/SF5_ZooKeys_key to Carpophthoromyia/Media/Images/char13_continuous_159 wing dorsal (automontage (c) RMCA).jpg
- SF5_ZooKeys_key to Carpophthoromyia/key/SF5_ZooKeys_key to Carpophthoromyia/Media/Images/char13_continuous_159 wing dorsal (drawing (c) Zootaxa).jpg
- SF5_ZooKeys_key to Carpophthoromyia/key/SF5_ZooKeys_key to Carpophthoromyia/Media/Images/char13_continuous_356 wing dorsal (automontage (c) RMCA).jpg
- SF5_ZooKeys_key to Carpophthoromyia/key/SF5_ZooKeys_key to Carpophthoromyia/Media/Images/char13_continuous_356 wing dorsal (drawing (c) Zootaxa).jpg
- SF5_ZooKeys_key to Carpophthoromyia/key/SF5_ZooKeys_key to Carpophthoromyia/Media/Images/char13_continuous_359 wing female dorsal (automontage (c) RMCA).jpg
- SF5_ZooKeys_key to Carpophthoromyia/key/SF5_ZooKeys_key to Carpophthoromyia/Media/Images/char13_continuous_359 wing female dorsal (drawing (c) Zootaxa).jpg
- SF5_ZooKeys_key to Carpophthoromyia/key/SF5_ZooKeys_key to Carpophthoromyia/Media/Images/char13_continuous_359 wing male dorsal (automontage (c) RMCA).jpg
- SF5_ZooKeys_key to Carpophthoromyia/key/SF5_ZooKeys_key to Carpophthoromyia/Media/Images/char13_continuous_359 wing male dorsal (drawing (c) Zootaxa).jpg
- SF5_ZooKeys_key to Carpophthoromyia/key/SF5_ZooKeys_key to Carpophthoromyia/Media/Images/char13_continuous_360 wing dorsal (automontage (c) RMCA).jpg
- SF5_ZooKeys_key to Carpophthoromyia/key/SF5_ZooKeys_key to Carpophthoromyia/Media/Images/char13_continuous_361 wing dorsal (automontage (c) RMCA).jpg
- SF5_ZooKeys_key to Carpophthoromyia/key/SF5_ZooKeys_key to Carpophthoromyia/Media/Images/char13_continuous_361 wing dorsal (drawing (c) Zootaxa).jpg
- SF5_ZooKeys_key to Carpophthoromyia/key/SF5_ZooKeys_key to Carpophthoromyia/Media/Images/char13_continuous_362 wing dorsal (drawing (c) Zootaxa).jpg
- SF5_ZooKeys_key to Carpophthoromyia/key/SF5_ZooKeys_key to Carpophthoromyia/Media/Images/char13_continuous_364 wing dorsal (automontage (c) RMCA).jpg
- SF5_ZooKeys_key to Carpophthoromyia/key/SF5_ZooKeys_key to Carpophthoromyia/Media/Images/char13_continuous_364 wing dorsal (drawing (c) Zootaxa).jpg
- SF5_ZooKeys_key to Carpophthoromyia/key/SF5_ZooKeys_key to Carpophthoromyia/Media/Images/char13_continuous_365 wing dorsal (automontage (c) RMCA).jpg
- SF5_ZooKeys_key to Carpophthoromyia/key/SF5_ZooKeys_key to Carpophthoromyia/Media/Images/char13_continuous_366 wing dorsal (automontage (c) RMCA).jpg
- SF5_ZooKeys_key to Carpophthoromyia/key/SF5_ZooKeys_key to Carpophthoromyia/Media/Images/char13_continuous_366 wing dorsal (drawing (c) Zootaxa).jpg
- SF5_ZooKeys_key to Carpophthoromyia/key/SF5_ZooKeys_key to Carpophthoromyia/Media/Images/char13_continuous_367 wing dorsal (automontage (c) RMCA).jpg
- SF5_ZooKeys_key to Carpophthoromyia/key/SF5_ZooKeys_key to Carpophthoromyia/Media/Images/char13_continuous_367 wing dorsal (drawing (c) Zootaxa).jpg
- SF5_ZooKeys_key to Carpophthoromyia/key/SF5_ZooKeys_key to Carpophthoromyia/Media/Images/char13_continuous_368 wing dorsal (automontage (c) RMCA).jpg
- SF5_ZooKeys_key to Carpophthoromyia/key/SF5_ZooKeys_key to Carpophthoromyia/Media/Images/char13_continuous_368 wing dorsal (drawing (c) Zootaxa).jpg
- SF5_ZooKeys_key to Carpophthoromyia/key/SF5_ZooKeys_key to Carpophthoromyia/Media/Images/char13_continuous_370 wing dorsal (automontage (c) RMCA).jpg
- SF5_ZooKeys_key to Carpophthoromyia/key/SF5_ZooKeys_key to Carpophthoromyia/Media/Images/char13_continuous_370 wing dorsal (drawing (c) Zootaxa).jpg
- SF5_ZooKeys_key to Carpophthoromyia/key/SF5_ZooKeys_key to Carpophthoromyia/Media/Images/char13_interrupted_358 wing dorsal (automontage (c) RMCA).jpg
- SF5_ZooKeys_key to Carpophthoromyia/key/SF5_ZooKeys_key to Carpophthoromyia/Media/Images/char13_interrupted_358 wing dorsal (drawing (c) Zootaxa).jpg
- SF5_ZooKeys_key to Carpophthoromyia/key/SF5_ZooKeys_key to Carpophthoromyia/Media/Images/char14_abdomen_M_F.png
- SF5_ZooKeys_key to Carpophthoromyia/key/SF5_ZooKeys_key to Carpophthoromyia/Media/Images/char14_ornament_357 aculeus dorsal (drawing (c) Zootaxa).jpg
- SF5_ZooKeys_key to Carpophthoromyia/key/SF5_ZooKeys_key to Carpophthoromyia/Media/Images/char14_ornament_357 aculeus tip dorsal (drawing (c) Zootaxa).jpg
- SF5_ZooKeys_key to Carpophthoromyia/key/SF5_ZooKeys_key to Carpophthoromyia/Media/Images/char14_ornament_358 aculeus dorsal (drawing (c) Zootaxa).jpg
- SF5_ZooKeys_key to Carpophthoromyia/key/SF5_ZooKeys_key to Carpophthoromyia/Media/Images/char14_ornament_358 aculeus tip dorsal (drawing (c) Zootaxa).jpg
- SF5_ZooKeys_key to Carpophthoromyia/key/SF5_ZooKeys_key to Carpophthoromyia/Media/Images/char14_ornament_363 aculeus dorsal (drawing (c) Zootaxa).jpg
- SF5_ZooKeys_key to Carpophthoromyia/key/SF5_ZooKeys_key to Carpophthoromyia/Media/Images/char14_ornament_363 aculeus tip dorsal (drawing (c) Zootaxa).jpg
- SF5_ZooKeys_key to Carpophthoromyia/key/SF5_ZooKeys_key to Carpophthoromyia/Media/Images/char14_ornament_364 aculeus dorsal (drawing (c) Zootaxa).jpg
- SF5_ZooKeys_key to Carpophthoromyia/key/SF5_ZooKeys_key to Carpophthoromyia/Media/Images/char14_ornament_364 aculeus tip dorsal (drawing (c) Zootaxa).jpg
- SF5_ZooKeys_key to Carpophthoromyia/key/SF5_ZooKeys_key to Carpophthoromyia/Media/Images/char14_ornament_368 aculeus tip dorsal (drawing (c) Zootaxa).jpg
- SF5_ZooKeys_key to Carpophthoromyia/key/SF5_ZooKeys_key to Carpophthoromyia/Media/Images/char14_ornament_369 aculeus dorsal (drawing (c) Zootaxa).jpg
- SF5_ZooKeys_key to Carpophthoromyia/key/SF5_ZooKeys_key to Carpophthoromyia/Media/Images/char14_ornament_369 aculeus tip dorsal (drawing (c) Zootaxa).jpg
- SF5_ZooKeys_key to Carpophthoromyia/key/SF5_ZooKeys_key to Carpophthoromyia/Media/Images/char14_simple_355 aculeus dorsal (drawing (c) Zootaxa).jpg
- SF5_ZooKeys_key to Carpophthoromyia/key/SF5_ZooKeys_key to Carpophthoromyia/Media/Images/char14_simple_355 aculeus tip dorsal (drawing (c) Zootaxa).jpg
- SF5_ZooKeys_key to Carpophthoromyia/key/SF5_ZooKeys_key to Carpophthoromyia/Media/Images/char14_simple_362 aculeus dorsal (drawing (c) Zootaxa).jpg
- SF5_ZooKeys_key to Carpophthoromyia/key/SF5_ZooKeys_key to Carpophthoromyia/Media/Images/char14_simple_362 aculeus tip dorsal (drawing (c) Zootaxa).jpg
- SF5_ZooKeys_key to Carpophthoromyia/key/SF5_ZooKeys_key to Carpophthoromyia/Media/Images/char14_simple_367 aculeus dorsal (drawing (c) Zootaxa).jpg
- SF5_ZooKeys_key to Carpophthoromyia/key/SF5_ZooKeys_key to Carpophthoromyia/Media/Images/char14_simple_367 aculeus tip dorsal (drawing (c) Zootaxa).jpg
- SF5_ZooKeys_key to Carpophthoromyia/key/SF5_ZooKeys_key to Carpophthoromyia/Media/Images/char14_simple_370 aculeus tip dorsal (drawing (c) Zootaxa).jpg
- SF5_ZooKeys_key to Carpophthoromyia/key/SF5_ZooKeys_key to Carpophthoromyia/Media/Images/char14_simple_370 aculeus tip lateral (drawing (c) Zootaxa).jpg
- SF5_ZooKeys_key to Carpophthoromyia/key/SF5_ZooKeys_key to Carpophthoromyia/Media/Images/char15_abdomen_M_F.png
- SF5_ZooKeys_key to Carpophthoromyia/key/SF5_ZooKeys_key to Carpophthoromyia/Media/Images/char15_other_357 aculeus dorsal (drawing (c) Zootaxa).jpg
- SF5_ZooKeys_key to Carpophthoromyia/key/SF5_ZooKeys_key to Carpophthoromyia/Media/Images/char15_other_357 aculeus tip dorsal (drawing (c) Zootaxa).jpg
- SF5_ZooKeys_key to Carpophthoromyia/key/SF5_ZooKeys_key to Carpophthoromyia/Media/Images/char15_other_363 aculeus dorsal (drawing (c) Zootaxa).jpg
- SF5_ZooKeys_key to Carpophthoromyia/key/SF5_ZooKeys_key to Carpophthoromyia/Media/Images/char15_other_363 aculeus tip dorsal (drawing (c) Zootaxa).jpg
- SF5_ZooKeys_key to Carpophthoromyia/key/SF5_ZooKeys_key to Carpophthoromyia/Media/Images/char15_other_369 aculeus dorsal (drawing (c) Zootaxa).jpg
- SF5_ZooKeys_key to Carpophthoromyia/key/SF5_ZooKeys_key to Carpophthoromyia/Media/Images/char15_other_369 aculeus tip dorsal (drawing (c) Zootaxa).jpg
- SF5_ZooKeys_key to Carpophthoromyia/key/SF5_ZooKeys_key to Carpophthoromyia/Media/Images/char15_serrated_358 aculeus dorsal (drawing (c) Zootaxa).jpg
- SF5_ZooKeys_key to Carpophthoromyia/key/SF5_ZooKeys_key to Carpophthoromyia/Media/Images/char15_serrated_358 aculeus tip dorsal (drawing (c) Zootaxa).jpg
- SF5_ZooKeys_key to Carpophthoromyia/key/SF5_ZooKeys_key to Carpophthoromyia/Media/Images/char15_serrated_364 aculeus dorsal (drawing (c) Zootaxa).jpg
- SF5_ZooKeys_key to Carpophthoromyia/key/SF5_ZooKeys_key to Carpophthoromyia/Media/Images/char15_serrated_364 aculeus tip dorsal (drawing (c) Zootaxa).jpg
- SF5_ZooKeys_key to Carpophthoromyia/key/SF5_ZooKeys_key to Carpophthoromyia/Media/Images/char15_serrated_368 aculeus dorsal (drawing (c) Zootaxa).jpg
- SF5_ZooKeys_key to Carpophthoromyia/key/SF5_ZooKeys_key to Carpophthoromyia/Media/Images/char15_serrated_368 aculeus tip dorsal (drawing (c) Zootaxa).jpg
- SF5_ZooKeys_key to Carpophthoromyia/key/SF5_ZooKeys_key to Carpophthoromyia/Media/Images/char16_abdomen_M_F.png
- SF5_ZooKeys_key to Carpophthoromyia/key/SF5_ZooKeys_key to Carpophthoromyia/Media/Images/char16_dentated_357 aculeus dorsal (drawing (c) Zootaxa).jpg
- SF5_ZooKeys_key to Carpophthoromyia/key/SF5_ZooKeys_key to Carpophthoromyia/Media/Images/char16_dentated_357 aculeus tip dorsal (drawing (c) Zootaxa).jpg
- SF5_ZooKeys_key to Carpophthoromyia/key/SF5_ZooKeys_key to Carpophthoromyia/Media/Images/char16_SAsteps_369 aculeus dorsal (drawing (c) Zootaxa).jpg
- SF5_ZooKeys_key to Carpophthoromyia/key/SF5_ZooKeys_key to Carpophthoromyia/Media/Images/char16_SAsteps_369 aculeus tip dorsal (drawing (c) Zootaxa).jpg
- SF5_ZooKeys_key to Carpophthoromyia/key/SF5_ZooKeys_key to Carpophthoromyia/Media/Images/char16_spatulate_363 aculeus dorsal (drawing (c) Zootaxa).jpg
- SF5_ZooKeys_key to Carpophthoromyia/key/SF5_ZooKeys_key to Carpophthoromyia/Media/Images/char16_spatulate_363 aculeus tip dorsal (drawing (c) Zootaxa).jpg
- SF5_ZooKeys_key to Carpophthoromyia/key/SF5_ZooKeys_key to Carpophthoromyia/Media/Images/char17_abdomen_M_F.png
- SF5_ZooKeys_key to Carpophthoromyia/key/SF5_ZooKeys_key to Carpophthoromyia/Media/Images/char18_near_356 wing dorsal (automontage (c) RMCA).jpg
[truncated: 757 more entries]
