# Supplementary material for: A set of multi-entry identification keys to African frugivorous flies (Diptera, Tephritidae)
Source: Zookeys. 2014 Jul 24;(428):97–108. doi: 10.3897/zookeys.428.7366 (PMC4143993; doi:10.3897/zookeys.428.7366)
Supplement: Supplementary material 5 — Key to Carpophthoromyia [file zookeys-428-097-s005.zip › SF5_ZooKeys_key to Carpophthoromyia/key/SF5_ZooKeys_key to Carpophthoromyia/Media/Html/desc_Carpophthoromyia_flavofasciata.xml]

<?xml version='1.0' encoding='UTF-8'?>
<description>
  <key title='A set of multi-entry identification keys to African frugivorous flies (Diptera, Tephritidae)' authors='Massimiliano Virgilio, Ian White, Marc De Meyer'/>
  <entity name='Carpophthoromyia flavofasciata'>
    <media>
      <media_item label='no caption' type='image'>
        <source path='../Images/357 aculeus tip dorsal (drawing (c) Zootaxa).jpg' type='image/jpeg'/>
        <icon path='../Thumbs/357 aculeus tip dorsal (drawing (c) Zootaxa)_TN.jpg' type='image/jpeg'/>
      </media_item>
      <media_item label='no caption' type='image'>
        <source path='../Images/357 aculeus dorsal (drawing (c) Zootaxa).jpg' type='image/jpeg'/>
        <icon path='../Thumbs/357 aculeus dorsal (drawing (c) Zootaxa)_TN.jpg' type='image/jpeg'/>
      </media_item>
      <media_item label='species description' type='text'>
        <source path='../Html/Carpophthoromyia flavofasciata.htm' type='text/html'/>
      </media_item>
      <media_item label='taxonomy, description, distribution (bebif)' type='text'>
        <source path='http://projects.bebif.be/fruitfly/taxoninfo.html?id=357' type='unknown'/>
      </media_item>
      <media_item label='Encyclopedia of Life (eol)' type='text'>
        <source path='http://eol.org/pages/770180/overview' type='unknown'/>
      </media_item>
      <media_item label='Barcode of Life Data Systems (BOLD)' type='text'>
        <source path='http://www.boldsystems.org/index.php/Taxbrowser_Taxonpage?taxon=Carpophthoromyia+flavofasciata&amp;searchTax=' type='unknown'/>
      </media_item>
    </media>
    <feature_group>
      <feature name='(key to Carpophthoromyia) sex'>
        <score text='male or female'/>
      </feature>
    </feature_group>
    <feature_group name='(key to Carpophthoromyia) head'>
      <feature name='(key to Carpophthoromyia) 1. frontal setae'>
        <score text='three'/>
      </feature>
      <feature name='(key to Carpophthoromyia) 2. frons'>
        <score text='longitudinal brown band present'/>
      </feature>
      <feature name='(key to Carpophthoromyia) 3. head setae'>
        <score text='distance posterior frontal - anterior orbital setae shorter than distance anterior - posterior orbital setae'/>
      </feature>
    </feature_group>
    <feature_group name='(key to Carpophthoromyia) thorax'>
      <feature name='(key to Carpophthoromyia) 4. postpronotal lobe'>
        <score text='completely white'/>
      </feature>
      <feature name='(key to Carpophthoromyia) 5. scutellum'>
        <score text='white with three apical spots'/>
      </feature>
      <feature name='(key to Carpophthoromyia) 6. scutellum (three apical spots)'>
        <score text='apical spots not visible in dorsal view, restricted to ventral surface'/>
      </feature>
      <feature name='(key to Carpophthoromyia) 8. transverse band(s) of silvery setulae along transverse suture'>
        <score text='absent'/>
      </feature>
      <feature name='(key to Carpophthoromyia) 9. yellow fasciae on transverse suture'>
        <score text='present'/>
      </feature>
    </feature_group>
    <feature_group name='(key to Carpophthoromyia) wings'>
      <feature name='(key to Carpophthoromyia) 10. anterior apical band'>
        <score text='with hyaline indentation(s)'/>
      </feature>
      <feature name='(key to Carpophthoromyia) 11. crossvein dm-cu'>
        <score text='straight'/>
      </feature>
      <feature name='(key to Carpophthoromyia) 12. V-band and S-band'>
        <score text='not touching in cell r4+5 or dm'/>
      </feature>
      <feature name='(key to Carpophthoromyia) 13. inverted V-band'>
        <score text='complete'/>
      </feature>
      <feature name='(key to Carpophthoromyia) 18. anterior apical band'>
        <score text='with hyaline indentation near junction C and apical part of vein R1'/>
      </feature>
    </feature_group>
    <feature_group name='(key to Carpophthoromyia) abdomen'>
      <feature name='(key to Carpophthoromyia) 14. (females) aculeus tip'>
        <score text='with ornamentations'/>
      </feature>
      <feature name='(key to Carpophthoromyia) 15. (females) ornamented aculeus tip'>
        <score text='not serrated, other ornamentation'/>
      </feature>
      <feature name='(key to Carpophthoromyia) 16. (females) non serrated ornament'>
        <score text='dentated apically'/>
      </feature>
      <feature name='(key to Carpophthoromyia) 17. (females) aculeus shape'>
        <score text='flattened'/>
      </feature>
    </feature_group>
  </entity>
</description>
