# Supplementary material for: A set of multi-entry identification keys to African frugivorous flies (Diptera, Tephritidae)
Source: Zookeys. 2014 Jul 24;(428):97–108. doi: 10.3897/zookeys.428.7366 (PMC4143993; doi:10.3897/zookeys.428.7366)
Supplement: Supplementary material 8 — Key to Neoceratitis [file zookeys-428-097-s008.zip]

Archive with 555 entries (538 files):
- SF8_ZooKeys_key to Neoceratitis/
- SF8_ZooKeys_key to Neoceratitis/.DS_Store
- __MACOSX/
- __MACOSX/SF8_ZooKeys_key to Neoceratitis/
- __MACOSX/SF8_ZooKeys_key to Neoceratitis/._.DS_Store
- SF8_ZooKeys_key to Neoceratitis/key/
- SF8_ZooKeys_key to Neoceratitis/key/SF8_key to Neoceratitis/
- SF8_ZooKeys_key to Neoceratitis/key/SF8_key to Neoceratitis/Media/
- SF8_ZooKeys_key to Neoceratitis/key/SF8_key to Neoceratitis/Media/Html/
- SF8_ZooKeys_key to Neoceratitis/key/SF8_key to Neoceratitis/Media/Html/.DS_Store
- SF8_ZooKeys_key to Neoceratitis/key/SF8_key to Neoceratitis/Media/Html/desc_Neoceratitis_albiseta_female_male_unknown.html
- SF8_ZooKeys_key to Neoceratitis/key/SF8_key to Neoceratitis/Media/Html/desc_Neoceratitis_albiseta_female_male_unknown.xml
- SF8_ZooKeys_key to Neoceratitis/key/SF8_key to Neoceratitis/Media/Html/desc_Neoceratitis_cyanescens.html
- SF8_ZooKeys_key to Neoceratitis/key/SF8_key to Neoceratitis/Media/Html/desc_Neoceratitis_cyanescens.xml
- SF8_ZooKeys_key to Neoceratitis/key/SF8_key to Neoceratitis/Media/Html/desc_Neoceratitis_efflatouni.html
- SF8_ZooKeys_key to Neoceratitis/key/SF8_key to Neoceratitis/Media/Html/desc_Neoceratitis_efflatouni.xml
- SF8_ZooKeys_key to Neoceratitis/key/SF8_key to Neoceratitis/Media/Html/desc_Neoceratitis_flavoscutellata.html
- SF8_ZooKeys_key to Neoceratitis/key/SF8_key to Neoceratitis/Media/Html/desc_Neoceratitis_flavoscutellata.xml
- SF8_ZooKeys_key to Neoceratitis/key/SF8_key to Neoceratitis/Media/Html/desc_Neoceratitis_lycii.html
- SF8_ZooKeys_key to Neoceratitis/key/SF8_key to Neoceratitis/Media/Html/desc_Neoceratitis_lycii.xml
- SF8_ZooKeys_key to Neoceratitis/key/SF8_key to Neoceratitis/Media/Images/
- SF8_ZooKeys_key to Neoceratitis/key/SF8_key to Neoceratitis/Media/Images/0_cover.jpg
- SF8_ZooKeys_key to Neoceratitis/key/SF8_key to Neoceratitis/Media/Images/158 abdomen female dorsal (automontage (c) RMCA).jpg
- SF8_ZooKeys_key to Neoceratitis/key/SF8_key to Neoceratitis/Media/Images/158 abdomen male dorsal (automontage (c) RMCA).jpg
- SF8_ZooKeys_key to Neoceratitis/key/SF8_key to Neoceratitis/Media/Images/158 aculeus tip (automontage (c) RMCA).jpg
- SF8_ZooKeys_key to Neoceratitis/key/SF8_key to Neoceratitis/Media/Images/158 legs female lateral (automontage (c) RMCA).jpg
- SF8_ZooKeys_key to Neoceratitis/key/SF8_key to Neoceratitis/Media/Images/158 mesonotum (automontage (c) RMCA).jpg
- SF8_ZooKeys_key to Neoceratitis/key/SF8_key to Neoceratitis/Media/Images/158 thorax lateral (automontage (c) RMCA).jpg
- SF8_ZooKeys_key to Neoceratitis/key/SF8_key to Neoceratitis/Media/Images/158 wing (automontage (c) RMCA).jpg
- SF8_ZooKeys_key to Neoceratitis/key/SF8_key to Neoceratitis/Media/Images/2_abdomen_M_F.png
- SF8_ZooKeys_key to Neoceratitis/key/SF8_key to Neoceratitis/Media/Images/429 abdomen female dorsal (automontage (c) RMCA).jpg
- SF8_ZooKeys_key to Neoceratitis/key/SF8_key to Neoceratitis/Media/Images/429 aculeus tip (automontage (c) RMCA).jpg
- SF8_ZooKeys_key to Neoceratitis/key/SF8_key to Neoceratitis/Media/Images/429 aculeus(automontage (c) RMCA).jpg
- SF8_ZooKeys_key to Neoceratitis/key/SF8_key to Neoceratitis/Media/Images/429 mesonotum (automontage (c) RMCA).jpg
- SF8_ZooKeys_key to Neoceratitis/key/SF8_key to Neoceratitis/Media/Images/429 thorax lateral (automontage (c) RMCA).jpg
- SF8_ZooKeys_key to Neoceratitis/key/SF8_key to Neoceratitis/Media/Images/429 wing (automontage (c) RMCA).jpg
- SF8_ZooKeys_key to Neoceratitis/key/SF8_key to Neoceratitis/Media/Images/430 abdomen male dorsal (automontage (c) RMCA).jpg
- SF8_ZooKeys_key to Neoceratitis/key/SF8_key to Neoceratitis/Media/Images/430 aculeus tip (automontage (c) RMCA).jpg
- SF8_ZooKeys_key to Neoceratitis/key/SF8_key to Neoceratitis/Media/Images/430 legs male lateral (automontage (c) RMCA).jpg
- SF8_ZooKeys_key to Neoceratitis/key/SF8_key to Neoceratitis/Media/Images/430 mesonotum (automontage (c) RMCA).jpg
- SF8_ZooKeys_key to Neoceratitis/key/SF8_key to Neoceratitis/Media/Images/430 thorax lateral (automontage (c) RMCA).jpg
- SF8_ZooKeys_key to Neoceratitis/key/SF8_key to Neoceratitis/Media/Images/430 wing (automontage (c) RMCA).jpg
- SF8_ZooKeys_key to Neoceratitis/key/SF8_key to Neoceratitis/Media/Images/431 abdomen female dorsal (automontage (c) RMCA).jpg
- SF8_ZooKeys_key to Neoceratitis/key/SF8_key to Neoceratitis/Media/Images/431 abdomen male dorsal (automontage (c) RMCA).jpg
- SF8_ZooKeys_key to Neoceratitis/key/SF8_key to Neoceratitis/Media/Images/431 aculeus(automontage (c) RMCA).jpg
- SF8_ZooKeys_key to Neoceratitis/key/SF8_key to Neoceratitis/Media/Images/431 legs male lateral (automontage (c) RMCA).jpg
- SF8_ZooKeys_key to Neoceratitis/key/SF8_key to Neoceratitis/Media/Images/431 mesonotum (automontage (c) RMCA).jpg
- SF8_ZooKeys_key to Neoceratitis/key/SF8_key to Neoceratitis/Media/Images/431 thorax lateral (automontage (c) RMCA).jpg
- SF8_ZooKeys_key to Neoceratitis/key/SF8_key to Neoceratitis/Media/Images/431 wing (automontage (c) RMCA).jpg
- SF8_ZooKeys_key to Neoceratitis/key/SF8_key to Neoceratitis/Media/Images/432 abdomen female dorsal (automontage (c) RMCA).jpg
- SF8_ZooKeys_key to Neoceratitis/key/SF8_key to Neoceratitis/Media/Images/432 aculeus tip (automontage (c) RMCA).jpg
- SF8_ZooKeys_key to Neoceratitis/key/SF8_key to Neoceratitis/Media/Images/432 legs lateral (automontage (c) RMCA).jpg
- SF8_ZooKeys_key to Neoceratitis/key/SF8_key to Neoceratitis/Media/Images/432 mesonotum (automontage (c) RMCA).jpg
- SF8_ZooKeys_key to Neoceratitis/key/SF8_key to Neoceratitis/Media/Images/432 oviscape and aculeus dorsal (automontage (c) RMCA).jpg
- SF8_ZooKeys_key to Neoceratitis/key/SF8_key to Neoceratitis/Media/Images/432 thorax lateral (automontage (c) RMCA).jpg
- SF8_ZooKeys_key to Neoceratitis/key/SF8_key to Neoceratitis/Media/Images/432 wing (automontage (c) RMCA).jpg
- SF8_ZooKeys_key to Neoceratitis/key/SF8_key to Neoceratitis/Media/Images/char10_10x_431 aculeus(automontage (c) RMCA).jpg
- SF8_ZooKeys_key to Neoceratitis/key/SF8_key to Neoceratitis/Media/Images/char10_4_6x_429 aculeus(automontage (c) RMCA).jpg
- SF8_ZooKeys_key to Neoceratitis/key/SF8_key to Neoceratitis/Media/Images/char10_4_6x_432 oviscape and aculeus dorsal (automontage (c) RMCA).jpg
- SF8_ZooKeys_key to Neoceratitis/key/SF8_key to Neoceratitis/Media/Images/char10_abdomen_M_F.png
- SF8_ZooKeys_key to Neoceratitis/key/SF8_key to Neoceratitis/Media/Images/char11_female_158 abdomen female dorsal (automontage (c) RMCA).jpg
- SF8_ZooKeys_key to Neoceratitis/key/SF8_key to Neoceratitis/Media/Images/char11_female_431 abdomen female dorsal (automontage (c) RMCA).jpg
- SF8_ZooKeys_key to Neoceratitis/key/SF8_key to Neoceratitis/Media/Images/char11_female_432 oviscape and aculeus dorsal (automontage (c) RMCA).jpg
- SF8_ZooKeys_key to Neoceratitis/key/SF8_key to Neoceratitis/Media/Images/char11_male_158 abdomen male dorsal (automontage (c) RMCA).jpg
- SF8_ZooKeys_key to Neoceratitis/key/SF8_key to Neoceratitis/Media/Images/char11_male_430 abdomen male dorsal (automontage (c) RMCA).jpg
- SF8_ZooKeys_key to Neoceratitis/key/SF8_key to Neoceratitis/Media/Images/char11_male_431 abdomen male dorsal (automontage (c) RMCA).jpg
- SF8_ZooKeys_key to Neoceratitis/key/SF8_key to Neoceratitis/Media/Images/char1_dark_429 mesonotum (automontage (c) RMCA).jpg
- SF8_ZooKeys_key to Neoceratitis/key/SF8_key to Neoceratitis/Media/Images/char1_dark_429 thorax lateral (automontage (c) RMCA).jpg
- SF8_ZooKeys_key to Neoceratitis/key/SF8_key to Neoceratitis/Media/Images/char1_dark_430 mesonotum (automontage (c) RMCA).jpg
- SF8_ZooKeys_key to Neoceratitis/key/SF8_key to Neoceratitis/Media/Images/char1_dark_430 thorax lateral (automontage (c) RMCA).jpg
- SF8_ZooKeys_key to Neoceratitis/key/SF8_key to Neoceratitis/Media/Images/char1_dark_432 mesonotum (automontage (c) RMCA).jpg
- SF8_ZooKeys_key to Neoceratitis/key/SF8_key to Neoceratitis/Media/Images/char1_dark_432 thorax lateral (automontage (c) RMCA).jpg
- SF8_ZooKeys_key to Neoceratitis/key/SF8_key to Neoceratitis/Media/Images/char1_pale_158 mesonotum (automontage (c) RMCA).jpg
- SF8_ZooKeys_key to Neoceratitis/key/SF8_key to Neoceratitis/Media/Images/char1_pale_158 thorax lateral (automontage (c) RMCA).jpg
- SF8_ZooKeys_key to Neoceratitis/key/SF8_key to Neoceratitis/Media/Images/char1_pale_431 mesonotum (automontage (c) RMCA).jpg
- SF8_ZooKeys_key to Neoceratitis/key/SF8_key to Neoceratitis/Media/Images/char1_pale_431 thorax lateral (automontage (c) RMCA).jpg
- SF8_ZooKeys_key to Neoceratitis/key/SF8_key to Neoceratitis/Media/Images/char1_thorax_parts.png
- SF8_ZooKeys_key to Neoceratitis/key/SF8_key to Neoceratitis/Media/Images/char2_dark_158 thorax lateral (automontage (c) RMCA).jpg
- SF8_ZooKeys_key to Neoceratitis/key/SF8_key to Neoceratitis/Media/Images/char2_dark_430 thorax lateral (automontage (c) RMCA).jpg
- SF8_ZooKeys_key to Neoceratitis/key/SF8_key to Neoceratitis/Media/Images/char2_dark_431 thorax lateral (automontage (c) RMCA).jpg
- SF8_ZooKeys_key to Neoceratitis/key/SF8_key to Neoceratitis/Media/Images/char2_dark_432 thorax lateral (automontage (c) RMCA).jpg
- SF8_ZooKeys_key to Neoceratitis/key/SF8_key to Neoceratitis/Media/Images/char2_pale_429 thorax lateral (automontage (c) RMCA).jpg
- SF8_ZooKeys_key to Neoceratitis/key/SF8_key to Neoceratitis/Media/Images/char2_thorax_setae.png
- SF8_ZooKeys_key to Neoceratitis/key/SF8_key to Neoceratitis/Media/Images/char3_flat_431 mesonotum (automontage (c) RMCA).jpg
- SF8_ZooKeys_key to Neoceratitis/key/SF8_key to Neoceratitis/Media/Images/char3_round_158 mesonotum (automontage (c) RMCA).jpg
- SF8_ZooKeys_key to Neoceratitis/key/SF8_key to Neoceratitis/Media/Images/char3_round_429 mesonotum (automontage (c) RMCA).jpg
- SF8_ZooKeys_key to Neoceratitis/key/SF8_key to Neoceratitis/Media/Images/char3_round_430 mesonotum (automontage (c) RMCA).jpg
- SF8_ZooKeys_key to Neoceratitis/key/SF8_key to Neoceratitis/Media/Images/char3_round_432 mesonotum (automontage (c) RMCA).jpg
- SF8_ZooKeys_key to Neoceratitis/key/SF8_key to Neoceratitis/Media/Images/char3_thorax_parts.png
- SF8_ZooKeys_key to Neoceratitis/key/SF8_key to Neoceratitis/Media/Images/char4_dark_429 mesonotum (automontage (c) RMCA).jpg
- SF8_ZooKeys_key to Neoceratitis/key/SF8_key to Neoceratitis/Media/Images/char4_dark_430 mesonotum (automontage (c) RMCA).jpg
- SF8_ZooKeys_key to Neoceratitis/key/SF8_key to Neoceratitis/Media/Images/char4_dark_432 mesonotum (automontage (c) RMCA).jpg
- SF8_ZooKeys_key to Neoceratitis/key/SF8_key to Neoceratitis/Media/Images/char4_thorax_parts.png
- SF8_ZooKeys_key to Neoceratitis/key/SF8_key to Neoceratitis/Media/Images/char4_white_158 mesonotum (automontage (c) RMCA).jpg
- SF8_ZooKeys_key to Neoceratitis/key/SF8_key to Neoceratitis/Media/Images/char4_white_431 mesonotum (automontage (c) RMCA).jpg
- SF8_ZooKeys_key to Neoceratitis/key/SF8_key to Neoceratitis/Media/Images/char5_dark_158 mesonotum (automontage (c) RMCA).jpg
- SF8_ZooKeys_key to Neoceratitis/key/SF8_key to Neoceratitis/Media/Images/char5_dark_429 mesonotum (automontage (c) RMCA).jpg
- SF8_ZooKeys_key to Neoceratitis/key/SF8_key to Neoceratitis/Media/Images/char5_dark_430 mesonotum (automontage (c) RMCA).jpg
- SF8_ZooKeys_key to Neoceratitis/key/SF8_key to Neoceratitis/Media/Images/char5_dark_432 mesonotum (automontage (c) RMCA).jpg
- SF8_ZooKeys_key to Neoceratitis/key/SF8_key to Neoceratitis/Media/Images/char5_thorax_parts.png
- SF8_ZooKeys_key to Neoceratitis/key/SF8_key to Neoceratitis/Media/Images/char5_white_431 mesonotum (automontage (c) RMCA).jpg
- SF8_ZooKeys_key to Neoceratitis/key/SF8_key to Neoceratitis/Media/Images/char6_confluent_430 wing (automontage (c) RMCA).jpg
- SF8_ZooKeys_key to Neoceratitis/key/SF8_key to Neoceratitis/Media/Images/char6_isolated_158 wing (automontage (c) RMCA).jpg
- SF8_ZooKeys_key to Neoceratitis/key/SF8_key to Neoceratitis/Media/Images/char6_isolated_429 wing (automontage (c) RMCA).jpg
- SF8_ZooKeys_key to Neoceratitis/key/SF8_key to Neoceratitis/Media/Images/char6_isolated_431 wing (automontage (c) RMCA).jpg
- SF8_ZooKeys_key to Neoceratitis/key/SF8_key to Neoceratitis/Media/Images/char6_isolated_432 wing (automontage (c) RMCA).jpg
- SF8_ZooKeys_key to Neoceratitis/key/SF8_key to Neoceratitis/Media/Images/char6_wing_bands_Ceratitis.png
- SF8_ZooKeys_key to Neoceratitis/key/SF8_key to Neoceratitis/Media/Images/char6_wing_cells_veins.png
- SF8_ZooKeys_key to Neoceratitis/key/SF8_key to Neoceratitis/Media/Images/char7_isolated_158 wing (automontage (c) RMCA).jpg
- SF8_ZooKeys_key to Neoceratitis/key/SF8_key to Neoceratitis/Media/Images/char7_isolated_431 wing (automontage (c) RMCA).jpg
- SF8_ZooKeys_key to Neoceratitis/key/SF8_key to Neoceratitis/Media/Images/char7_touching_429 wing (automontage (c) RMCA).jpg
- SF8_ZooKeys_key to Neoceratitis/key/SF8_key to Neoceratitis/Media/Images/char7_touching_430 wing (automontage (c) RMCA).jpg
- SF8_ZooKeys_key to Neoceratitis/key/SF8_key to Neoceratitis/Media/Images/char7_touching_432 wing (automontage (c) RMCA).jpg
- SF8_ZooKeys_key to Neoceratitis/key/SF8_key to Neoceratitis/Media/Images/char7_wing_bands_Ceratitis.png
- SF8_ZooKeys_key to Neoceratitis/key/SF8_key to Neoceratitis/Media/Images/char7_wing_cells_veins.png
- SF8_ZooKeys_key to Neoceratitis/key/SF8_key to Neoceratitis/Media/Images/char8_sinusoid_429 wing (automontage (c) RMCA).jpg
- SF8_ZooKeys_key to Neoceratitis/key/SF8_key to Neoceratitis/Media/Images/char8_sraight_158 wing (automontage (c) RMCA).jpg
- SF8_ZooKeys_key to Neoceratitis/key/SF8_key to Neoceratitis/Media/Images/char8_sraight_430 wing (automontage (c) RMCA).jpg
- SF8_ZooKeys_key to Neoceratitis/key/SF8_key to Neoceratitis/Media/Images/char8_sraight_431 wing (automontage (c) RMCA).jpg
- SF8_ZooKeys_key to Neoceratitis/key/SF8_key to Neoceratitis/Media/Images/char8_sraight_432 wing (automontage (c) RMCA).jpg
- SF8_ZooKeys_key to Neoceratitis/key/SF8_key to Neoceratitis/Media/Images/char8_wing_bands_Ceratitis.png
- SF8_ZooKeys_key to Neoceratitis/key/SF8_key to Neoceratitis/Media/Images/char8_wing_cells_veins.png
- SF8_ZooKeys_key to Neoceratitis/key/SF8_key to Neoceratitis/Media/Images/char9_abdomen_M_F.png
- SF8_ZooKeys_key to Neoceratitis/key/SF8_key to Neoceratitis/Media/Images/char9_SAstep_158 aculeus tip (automontage (c) RMCA).jpg
- SF8_ZooKeys_key to Neoceratitis/key/SF8_key to Neoceratitis/Media/Images/char9_simple_429 aculeus tip (automontage (c) RMCA).jpg
- SF8_ZooKeys_key to Neoceratitis/key/SF8_key to Neoceratitis/Media/Images/char9_simple_429 aculeus(automontage (c) RMCA).jpg
- SF8_ZooKeys_key to Neoceratitis/key/SF8_key to Neoceratitis/Media/Images/char9_simple_430 aculeus tip (automontage (c) RMCA).jpg
- SF8_ZooKeys_key to Neoceratitis/key/SF8_key to Neoceratitis/Media/Images/char9_simple_431 aculeus(automontage (c) RMCA).jpg
- SF8_ZooKeys_key to Neoceratitis/key/SF8_key to Neoceratitis/Media/Images/char9_simple_432 aculeus tip (automontage (c) RMCA).jpg
- SF8_ZooKeys_key to Neoceratitis/key/SF8_key to Neoceratitis/Media/Images/char9_simple_432 oviscape and aculeus dorsal (automontage (c) RMCA).jpg
- SF8_ZooKeys_key to Neoceratitis/key/SF8_key to Neoceratitis/Media/Images/general_abdomen_orientation.png
- SF8_ZooKeys_key to Neoceratitis/key/SF8_key to Neoceratitis/Media/Images/general_thorax_orientation.png
- SF8_ZooKeys_key to Neoceratitis/key/SF8_key to Neoceratitis/Media/Images/general_wings_orientation.png
- SF8_ZooKeys_key to Neoceratitis/key/SF8_key to Neoceratitis/Media/Images/habitus_Neoceratitis_cyanescens_copyright Dominique Martire.jpg
- SF8_ZooKeys_key to Neoceratitis/key/SF8_key to Neoceratitis/Media/Thumbs/
- SF8_ZooKeys_key to Neoceratitis/key/SF8_key to Neoceratitis/Media/Thumbs/158 abdomen female dorsal (automontage (c) RMCA)_TN.jpg
- SF8_ZooKeys_key to Neoceratitis/key/SF8_key to Neoceratitis/Media/Thumbs/158 abdomen male dorsal (automontage (c) RMCA)_TN.jpg
- SF8_ZooKeys_key to Neoceratitis/key/SF8_key to Neoceratitis/Media/Thumbs/158 aculeus tip (automontage (c) RMCA)_TN.jpg
- SF8_ZooKeys_key to Neoceratitis/key/SF8_key to Neoceratitis/Media/Thumbs/158 legs female lateral (automontage (c) RMCA)_TN.jpg
- SF8_ZooKeys_key to Neoceratitis/key/SF8_key to Neoceratitis/Media/Thumbs/158 mesonotum (automontage (c) RMCA)_TN.jpg
- SF8_ZooKeys_key to Neoceratitis/key/SF8_key to Neoceratitis/Media/Thumbs/158 thorax lateral (automontage (c) RMCA)_TN.jpg
- SF8_ZooKeys_key to Neoceratitis/key/SF8_key to Neoceratitis/Media/Thumbs/158 wing (automontage (c) RMCA)_TN.jpg
- SF8_ZooKeys_key to Neoceratitis/key/SF8_key to Neoceratitis/Media/Thumbs/2_abdomen_M_F_TN.jpg
- SF8_ZooKeys_key to Neoceratitis/key/SF8_key to Neoceratitis/Media/Thumbs/429 abdomen female dorsal (automontage (c) RMCA)_TN.jpg
- SF8_ZooKeys_key to Neoceratitis/key/SF8_key to Neoceratitis/Media/Thumbs/429 aculeus tip (automontage (c) RMCA)_TN.jpg
- SF8_ZooKeys_key to Neoceratitis/key/SF8_key to Neoceratitis/Media/Thumbs/429 aculeus(automontage (c) RMCA)_TN.jpg
- SF8_ZooKeys_key to Neoceratitis/key/SF8_key to Neoceratitis/Media/Thumbs/429 mesonotum (automontage (c) RMCA)_TN.jpg
- SF8_ZooKeys_key to Neoceratitis/key/SF8_key to Neoceratitis/Media/Thumbs/429 thorax lateral (automontage (c) RMCA)_TN.jpg
- SF8_ZooKeys_key to Neoceratitis/key/SF8_key to Neoceratitis/Media/Thumbs/429 wing (automontage (c) RMCA)_TN.jpg
- SF8_ZooKeys_key to Neoceratitis/key/SF8_key to Neoceratitis/Media/Thumbs/430 abdomen male dorsal (automontage (c) RMCA)_TN.jpg
- SF8_ZooKeys_key to Neoceratitis/key/SF8_key to Neoceratitis/Media/Thumbs/430 aculeus tip (automontage (c) RMCA)_TN.jpg
- SF8_ZooKeys_key to Neoceratitis/key/SF8_key to Neoceratitis/Media/Thumbs/430 legs male lateral (automontage (c) RMCA)_TN.jpg
- SF8_ZooKeys_key to Neoceratitis/key/SF8_key to Neoceratitis/Media/Thumbs/430 mesonotum (automontage (c) RMCA)_TN.jpg
- SF8_ZooKeys_key to Neoceratitis/key/SF8_key to Neoceratitis/Media/Thumbs/430 thorax lateral (automontage (c) RMCA)_TN.jpg
- SF8_ZooKeys_key to Neoceratitis/key/SF8_key to Neoceratitis/Media/Thumbs/430 wing (automontage (c) RMCA)_TN.jpg
- SF8_ZooKeys_key to Neoceratitis/key/SF8_key to Neoceratitis/Media/Thumbs/431 abdomen female dorsal (automontage (c) RMCA)_TN.jpg
- SF8_ZooKeys_key to Neoceratitis/key/SF8_key to Neoceratitis/Media/Thumbs/431 abdomen male dorsal (automontage (c) RMCA)_TN.jpg
- SF8_ZooKeys_key to Neoceratitis/key/SF8_key to Neoceratitis/Media/Thumbs/431 aculeus(automontage (c) RMCA)_TN.jpg
- SF8_ZooKeys_key to Neoceratitis/key/SF8_key to Neoceratitis/Media/Thumbs/431 legs male lateral (automontage (c) RMCA)_TN.jpg
- SF8_ZooKeys_key to Neoceratitis/key/SF8_key to Neoceratitis/Media/Thumbs/431 mesonotum (automontage (c) RMCA)_TN.jpg
- SF8_ZooKeys_key to Neoceratitis/key/SF8_key to Neoceratitis/Media/Thumbs/431 thorax lateral (automontage (c) RMCA)_TN.jpg
- SF8_ZooKeys_key to Neoceratitis/key/SF8_key to Neoceratitis/Media/Thumbs/431 wing (automontage (c) RMCA)_TN.jpg
- SF8_ZooKeys_key to Neoceratitis/key/SF8_key to Neoceratitis/Media/Thumbs/432 abdomen female dorsal (automontage (c) RMCA)_TN.jpg
- SF8_ZooKeys_key to Neoceratitis/key/SF8_key to Neoceratitis/Media/Thumbs/432 aculeus tip (automontage (c) RMCA)_TN.jpg
- SF8_ZooKeys_key to Neoceratitis/key/SF8_key to Neoceratitis/Media/Thumbs/432 legs lateral (automontage (c) RMCA)_TN.jpg
- SF8_ZooKeys_key to Neoceratitis/key/SF8_key to Neoceratitis/Media/Thumbs/432 mesonotum (automontage (c) RMCA)_TN.jpg
- SF8_ZooKeys_key to Neoceratitis/key/SF8_key to Neoceratitis/Media/Thumbs/432 oviscape and aculeus dorsal (automontage (c) RMCA)_TN.jpg
- SF8_ZooKeys_key to Neoceratitis/key/SF8_key to Neoceratitis/Media/Thumbs/432 thorax lateral (automontage (c) RMCA)_TN.jpg
- SF8_ZooKeys_key to Neoceratitis/key/SF8_key to Neoceratitis/Media/Thumbs/432 wing (automontage (c) RMCA)_TN.jpg
- SF8_ZooKeys_key to Neoceratitis/key/SF8_key to Neoceratitis/Media/Thumbs/char10_10x_431 aculeus(automontage (c) RMCA)_TN.jpg
- SF8_ZooKeys_key to Neoceratitis/key/SF8_key to Neoceratitis/Media/Thumbs/char10_4_6x_429 aculeus(automontage (c) RMCA)_TN.jpg
- SF8_ZooKeys_key to Neoceratitis/key/SF8_key to Neoceratitis/Media/Thumbs/char10_4_6x_432 oviscape and aculeus dorsal (automontage (c) RMCA)_TN.jpg
- SF8_ZooKeys_key to Neoceratitis/key/SF8_key to Neoceratitis/Media/Thumbs/char10_abdomen_M_F_TN.jpg
- SF8_ZooKeys_key to Neoceratitis/key/SF8_key to Neoceratitis/Media/Thumbs/char11_female_158 abdomen female dorsal (automontage (c) RMCA)_TN.jpg
- SF8_ZooKeys_key to Neoceratitis/key/SF8_key to Neoceratitis/Media/Thumbs/char11_female_431 abdomen female dorsal (automontage (c) RMCA)_TN.jpg
- SF8_ZooKeys_key to Neoceratitis/key/SF8_key to Neoceratitis/Media/Thumbs/char11_female_432 oviscape and aculeus dorsal (automontage (c) RMCA)_TN.jpg
- SF8_ZooKeys_key to Neoceratitis/key/SF8_key to Neoceratitis/Media/Thumbs/char11_male_158 abdomen male dorsal (automontage (c) RMCA)_TN.jpg
- SF8_ZooKeys_key to Neoceratitis/key/SF8_key to Neoceratitis/Media/Thumbs/char11_male_430 abdomen male dorsal (automontage (c) RMCA)_TN.jpg
- SF8_ZooKeys_key to Neoceratitis/key/SF8_key to Neoceratitis/Media/Thumbs/char11_male_431 abdomen male dorsal (automontage (c) RMCA)_TN.jpg
- SF8_ZooKeys_key to Neoceratitis/key/SF8_key to Neoceratitis/Media/Thumbs/char1_dark_429 mesonotum (automontage (c) RMCA)_TN.jpg
- SF8_ZooKeys_key to Neoceratitis/key/SF8_key to Neoceratitis/Media/Thumbs/char1_dark_429 thorax lateral (automontage (c) RMCA)_TN.jpg
- SF8_ZooKeys_key to Neoceratitis/key/SF8_key to Neoceratitis/Media/Thumbs/char1_dark_430 mesonotum (automontage (c) RMCA)_TN.jpg
- SF8_ZooKeys_key to Neoceratitis/key/SF8_key to Neoceratitis/Media/Thumbs/char1_dark_430 thorax lateral (automontage (c) RMCA)_TN.jpg
- SF8_ZooKeys_key to Neoceratitis/key/SF8_key to Neoceratitis/Media/Thumbs/char1_dark_432 mesonotum (automontage (c) RMCA)_TN.jpg
- SF8_ZooKeys_key to Neoceratitis/key/SF8_key to Neoceratitis/Media/Thumbs/char1_dark_432 thorax lateral (automontage (c) RMCA)_TN.jpg
- SF8_ZooKeys_key to Neoceratitis/key/SF8_key to Neoceratitis/Media/Thumbs/char1_pale_158 mesonotum (automontage (c) RMCA)_TN.jpg
- SF8_ZooKeys_key to Neoceratitis/key/SF8_key to Neoceratitis/Media/Thumbs/char1_pale_158 thorax lateral (automontage (c) RMCA)_TN.jpg
- SF8_ZooKeys_key to Neoceratitis/key/SF8_key to Neoceratitis/Media/Thumbs/char1_pale_431 mesonotum (automontage (c) RMCA)_TN.jpg
- SF8_ZooKeys_key to Neoceratitis/key/SF8_key to Neoceratitis/Media/Thumbs/char1_pale_431 thorax lateral (automontage (c) RMCA)_TN.jpg
- SF8_ZooKeys_key to Neoceratitis/key/SF8_key to Neoceratitis/Media/Thumbs/char1_thorax_parts_TN.jpg
- SF8_ZooKeys_key to Neoceratitis/key/SF8_key to Neoceratitis/Media/Thumbs/char2_dark_158 thorax lateral (automontage (c) RMCA)_TN.jpg
- SF8_ZooKeys_key to Neoceratitis/key/SF8_key to Neoceratitis/Media/Thumbs/char2_dark_430 thorax lateral (automontage (c) RMCA)_TN.jpg
- SF8_ZooKeys_key to Neoceratitis/key/SF8_key to Neoceratitis/Media/Thumbs/char2_dark_431 thorax lateral (automontage (c) RMCA)_TN.jpg
- SF8_ZooKeys_key to Neoceratitis/key/SF8_key to Neoceratitis/Media/Thumbs/char2_dark_432 thorax lateral (automontage (c) RMCA)_TN.jpg
- SF8_ZooKeys_key to Neoceratitis/key/SF8_key to Neoceratitis/Media/Thumbs/char2_pale_429 thorax lateral (automontage (c) RMCA)_TN.jpg
- SF8_ZooKeys_key to Neoceratitis/key/SF8_key to Neoceratitis/Media/Thumbs/char2_thorax_setae_TN.jpg
- SF8_ZooKeys_key to Neoceratitis/key/SF8_key to Neoceratitis/Media/Thumbs/char3_flat_431 mesonotum (automontage (c) RMCA)_TN.jpg
- SF8_ZooKeys_key to Neoceratitis/key/SF8_key to Neoceratitis/Media/Thumbs/char3_round_158 mesonotum (automontage (c) RMCA)_TN.jpg
- SF8_ZooKeys_key to Neoceratitis/key/SF8_key to Neoceratitis/Media/Thumbs/char3_round_429 mesonotum (automontage (c) RMCA)_TN.jpg
- SF8_ZooKeys_key to Neoceratitis/key/SF8_key to Neoceratitis/Media/Thumbs/char3_round_430 mesonotum (automontage (c) RMCA)_TN.jpg
- SF8_ZooKeys_key to Neoceratitis/key/SF8_key to Neoceratitis/Media/Thumbs/char3_round_432 mesonotum (automontage (c) RMCA)_TN.jpg
- SF8_ZooKeys_key to Neoceratitis/key/SF8_key to Neoceratitis/Media/Thumbs/char3_thorax_parts_TN.jpg
- SF8_ZooKeys_key to Neoceratitis/key/SF8_key to Neoceratitis/Media/Thumbs/char4_dark_429 mesonotum (automontage (c) RMCA)_TN.jpg
- SF8_ZooKeys_key to Neoceratitis/key/SF8_key to Neoceratitis/Media/Thumbs/char4_dark_430 mesonotum (automontage (c) RMCA)_TN.jpg
- SF8_ZooKeys_key to Neoceratitis/key/SF8_key to Neoceratitis/Media/Thumbs/char4_dark_432 mesonotum (automontage (c) RMCA)_TN.jpg
- SF8_ZooKeys_key to Neoceratitis/key/SF8_key to Neoceratitis/Media/Thumbs/char4_thorax_parts_TN.jpg
- SF8_ZooKeys_key to Neoceratitis/key/SF8_key to Neoceratitis/Media/Thumbs/char4_white_158 mesonotum (automontage (c) RMCA)_TN.jpg
- SF8_ZooKeys_key to Neoceratitis/key/SF8_key to Neoceratitis/Media/Thumbs/char4_white_431 mesonotum (automontage (c) RMCA)_TN.jpg
- SF8_ZooKeys_key to Neoceratitis/key/SF8_key to Neoceratitis/Media/Thumbs/char5_dark_158 mesonotum (automontage (c) RMCA)_TN.jpg
- SF8_ZooKeys_key to Neoceratitis/key/SF8_key to Neoceratitis/Media/Thumbs/char5_dark_429 mesonotum (automontage (c) RMCA)_TN.jpg
- SF8_ZooKeys_key to Neoceratitis/key/SF8_key to Neoceratitis/Media/Thumbs/char5_dark_430 mesonotum (automontage (c) RMCA)_TN.jpg
- SF8_ZooKeys_key to Neoceratitis/key/SF8_key to Neoceratitis/Media/Thumbs/char5_dark_432 mesonotum (automontage (c) RMCA)_TN.jpg
- SF8_ZooKeys_key to Neoceratitis/key/SF8_key to Neoceratitis/Media/Thumbs/char5_thorax_parts_TN.jpg
- SF8_ZooKeys_key to Neoceratitis/key/SF8_key to Neoceratitis/Media/Thumbs/char5_white_431 mesonotum (automontage (c) RMCA)_TN.jpg
- SF8_ZooKeys_key to Neoceratitis/key/SF8_key to Neoceratitis/Media/Thumbs/char6_confluent_430 wing (automontage (c) RMCA)_TN.jpg
- SF8_ZooKeys_key to Neoceratitis/key/SF8_key to Neoceratitis/Media/Thumbs/char6_isolated_158 wing (automontage (c) RMCA)_TN.jpg
- SF8_ZooKeys_key to Neoceratitis/key/SF8_key to Neoceratitis/Media/Thumbs/char6_isolated_429 wing (automontage (c) RMCA)_TN.jpg
- SF8_ZooKeys_key to Neoceratitis/key/SF8_key to Neoceratitis/Media/Thumbs/char6_isolated_431 wing (automontage (c) RMCA)_TN.jpg
- SF8_ZooKeys_key to Neoceratitis/key/SF8_key to Neoceratitis/Media/Thumbs/char6_isolated_432 wing (automontage (c) RMCA)_TN.jpg
- SF8_ZooKeys_key to Neoceratitis/key/SF8_key to Neoceratitis/Media/Thumbs/char6_wing_bands_Ceratitis_TN.jpg
- SF8_ZooKeys_key to Neoceratitis/key/SF8_key to Neoceratitis/Media/Thumbs/char7_isolated_158 wing (automontage (c) RMCA)_TN.jpg
- SF8_ZooKeys_key to Neoceratitis/key/SF8_key to Neoceratitis/Media/Thumbs/char7_isolated_431 wing (automontage (c) RMCA)_TN.jpg
- SF8_ZooKeys_key to Neoceratitis/key/SF8_key to Neoceratitis/Media/Thumbs/char7_touching_429 wing (automontage (c) RMCA)_TN.jpg
- SF8_ZooKeys_key to Neoceratitis/key/SF8_key to Neoceratitis/Media/Thumbs/char7_touching_430 wing (automontage (c) RMCA)_TN.jpg
- SF8_ZooKeys_key to Neoceratitis/key/SF8_key to Neoceratitis/Media/Thumbs/char7_touching_432 wing (automontage (c) RMCA)_TN.jpg
- SF8_ZooKeys_key to Neoceratitis/key/SF8_key to Neoceratitis/Media/Thumbs/char7_wing_bands_Ceratitis_TN.jpg
- SF8_ZooKeys_key to Neoceratitis/key/SF8_key to Neoceratitis/Media/Thumbs/char8_sinusoid_429 wing (automontage (c) RMCA)_TN.jpg
- SF8_ZooKeys_key to Neoceratitis/key/SF8_key to Neoceratitis/Media/Thumbs/char8_sraight_430 wing (automontage (c) RMCA)_TN.jpg
- SF8_ZooKeys_key to Neoceratitis/key/SF8_key to Neoceratitis/Media/Thumbs/char8_sraight_432 wing (automontage (c) RMCA)_TN.jpg
- SF8_ZooKeys_key to Neoceratitis/key/SF8_key to Neoceratitis/Media/Thumbs/char8_wing_bands_Ceratitis_TN.jpg
- SF8_ZooKeys_key to Neoceratitis/key/SF8_key to Neoceratitis/Media/Thumbs/char9_abdomen_M_F_TN.jpg
- SF8_ZooKeys_key to Neoceratitis/key/SF8_key to Neoceratitis/Media/Thumbs/char9_SAstep_158 aculeus tip (automontage (c) RMCA)_TN.jpg
- SF8_ZooKeys_key to Neoceratitis/key/SF8_key to Neoceratitis/Media/Thumbs/char9_simple_429 aculeus tip (automontage (c) RMCA)_TN.jpg
- SF8_ZooKeys_key to Neoceratitis/key/SF8_key to Neoceratitis/Media/Thumbs/char9_simple_429 aculeus(automontage (c) RMCA)_TN.jpg
- SF8_ZooKeys_key to Neoceratitis/key/SF8_key to Neoceratitis/Media/Thumbs/char9_simple_430 aculeus tip (automontage (c) RMCA)_TN.jpg
- SF8_ZooKeys_key to Neoceratitis/key/SF8_key to Neoceratitis/Media/Thumbs/char9_simple_431 aculeus(automontage (c) RMCA)_TN.jpg
- SF8_ZooKeys_key to Neoceratitis/key/SF8_key to Neoceratitis/Media/Thumbs/char9_simple_432 aculeus tip (automontage (c) RMCA)_TN.jpg
- SF8_ZooKeys_key to Neoceratitis/key/SF8_key to Neoceratitis/Media/Thumbs/char9_simple_432 oviscape and aculeus dorsal (automontage (c) RMCA)_TN.jpg
- SF8_ZooKeys_key to Neoceratitis/key/SF8_key to Neoceratitis/Media/Thumbs/general_abdomen_orientation_TN.jpg
- SF8_ZooKeys_key to Neoceratitis/key/SF8_key to Neoceratitis/Media/Thumbs/general_thorax_orientation_TN.jpg
- SF8_ZooKeys_key to Neoceratitis/key/SF8_key to Neoceratitis/Media/Thumbs/general_wings_orientation_TN.jpg
- SF8_ZooKeys_key to Neoceratitis/key/SF8_key to Neoceratitis/Media/Thumbs/habitus_Neoceratitis_cyanescens_copyright Dominique Martire_TN.jpg
- SF8_ZooKeys_key to Neoceratitis/key/SF8_key to Neoceratitis/Resource/
- SF8_ZooKeys_key to Neoceratitis/key/SF8_key to Neoceratitis/SF8_key to Neoceratitis.data
- SF8_ZooKeys_key to Neoceratitis/key/SF8_key to Neoceratitis/SF8_key to Neoceratitis.dep
- SF8_ZooKeys_key to Neoceratitis/key/SF8_key to Neoceratitis/SF8_key to Neoceratitis.fil
- SF8_ZooKeys_key to Neoceratitis/key/SF8_key to Neoceratitis/SF8_key to Neoceratitis.sco
- SF8_ZooKeys_key to Neoceratitis/key/SF8_key to Neoceratitis.lkc4
- SF8_ZooKeys_key to Neoceratitis/lucid_player/
- SF8_ZooKeys_key to Neoceratitis/lucid_player/deploy.js
- SF8_ZooKeys_key to Neoceratitis/lucid_player/help/
- SF8_ZooKeys_key to Neoceratitis/lucid_player/help/default.htm
- SF8_ZooKeys_key to Neoceratitis/lucid_player/help/help/
- SF8_ZooKeys_key to Neoceratitis/lucid_player/help/help/about_builder_small.png
- SF8_ZooKeys_key to Neoceratitis/lucid_player/help/help/about_features_and_entities.htm
- SF8_ZooKeys_key to Neoceratitis/lucid_player/help/help/about_left.gif
- SF8_ZooKeys_key to Neoceratitis/lucid_player/help/help/about_the_lucid_family_of_products.htm
- SF8_ZooKeys_key to Neoceratitis/lucid_player/help/help/about_title.gif
- SF8_ZooKeys_key to Neoceratitis/lucid_player/help/help/back_active.gif
- SF8_ZooKeys_key to Neoceratitis/lucid_player/help/help/back_inactive.gif
- SF8_ZooKeys_key to Neoceratitis/lucid_player/help/help/best.htm
- SF8_ZooKeys_key to Neoceratitis/lucid_player/help/help/bg.jpg
- SF8_ZooKeys_key to Neoceratitis/lucid_player/help/help/close.gif
- SF8_ZooKeys_key to Neoceratitis/lucid_player/help/help/collapsing.htm
- SF8_ZooKeys_key to Neoceratitis/lucid_player/help/help/comparing_entities_the_differences_function.htm
- SF8_ZooKeys_key to Neoceratitis/lucid_player/help/help/contents.gif
- SF8_ZooKeys_key to Neoceratitis/lucid_player/help/help/contents_active.gif
- SF8_ZooKeys_key to Neoceratitis/lucid_player/help/help/cshdat_robohelp.htm
- SF8_ZooKeys_key to Neoceratitis/lucid_player/help/help/cshdat_webhelp.htm
- SF8_ZooKeys_key to Neoceratitis/lucid_player/help/help/default.css
- SF8_ZooKeys_key to Neoceratitis/lucid_player/help/help/default.htm
- SF8_ZooKeys_key to Neoceratitis/lucid_player/help/help/default_csh.htm
- SF8_ZooKeys_key to Neoceratitis/lucid_player/help/help/default_ns.css
- SF8_ZooKeys_key to Neoceratitis/lucid_player/help/help/default_rhc.htm
- SF8_ZooKeys_key to Neoceratitis/lucid_player/help/help/ehelp.xml
- SF8_ZooKeys_key to Neoceratitis/lucid_player/help/help/ehlpdhtm.js
- SF8_ZooKeys_key to Neoceratitis/lucid_player/help/help/feature_gallery_view.htm
- SF8_ZooKeys_key to Neoceratitis/lucid_player/help/help/finding_features.htm
- SF8_ZooKeys_key to Neoceratitis/lucid_player/help/help/fwd_active.gif
- SF8_ZooKeys_key to Neoceratitis/lucid_player/help/help/fwd_inactive.gif
- SF8_ZooKeys_key to Neoceratitis/lucid_player/help/help/get_score.htm
- SF8_ZooKeys_key to Neoceratitis/lucid_player/help/help/glossary.gif
- SF8_ZooKeys_key to Neoceratitis/lucid_player/help/help/glossary_active.gif
- SF8_ZooKeys_key to Neoceratitis/lucid_player/help/help/go.gif
- SF8_ZooKeys_key to Neoceratitis/lucid_player/help/help/how_to_check_if_you_have_java_installed.htm
- SF8_ZooKeys_key to Neoceratitis/lucid_player/help/help/images/
- SF8_ZooKeys_key to Neoceratitis/lucid_player/help/help/images/applet-player.jpg
- SF8_ZooKeys_key to Neoceratitis/lucid_player/help/help/images/application-player.jpg
- SF8_ZooKeys_key to Neoceratitis/lucid_player/help/help/images/cmd.gif
- SF8_ZooKeys_key to Neoceratitis/lucid_player/help/help/images/collapsetree_25.gif
- SF8_ZooKeys_key to Neoceratitis/lucid_player/help/help/images/differences.gif
- SF8_ZooKeys_key to Neoceratitis/lucid_player/help/help/images/expandtree_25.gif
- SF8_ZooKeys_key to Neoceratitis/lucid_player/help/help/images/feature_tree_1.jpg
- SF8_ZooKeys_key to Neoceratitis/lucid_player/help/help/images/feature_tree_2.jpg
- SF8_ZooKeys_key to Neoceratitis/lucid_player/help/help/images/feature_types.gif
- SF8_ZooKeys_key to Neoceratitis/lucid_player/help/help/images/featureentdiscard_1.jpg
- SF8_ZooKeys_key to Neoceratitis/lucid_player/help/help/images/featureentremain_1.jpg
- SF8_ZooKeys_key to Neoceratitis/lucid_player/help/help/images/features_1.jpg
- SF8_ZooKeys_key to Neoceratitis/lucid_player/help/help/images/featuresavail_1.jpg
- SF8_ZooKeys_key to Neoceratitis/lucid_player/help/help/images/featureschosen_1.jpg
[truncated: 255 more entries]
