# Supplementary material for: A set of multi-entry identification keys to African frugivorous flies (Diptera, Tephritidae)
Source: Zookeys. 2014 Jul 24;(428):97–108. doi: 10.3897/zookeys.428.7366 (PMC4143993; doi:10.3897/zookeys.428.7366)
Supplement: Supplementary material 8 — Key to Neoceratitis [file zookeys-428-097-s008.zip › SF8_ZooKeys_key to Neoceratitis/key/SF8_key to Neoceratitis/Media/Html/desc_Neoceratitis_efflatouni.xml]

<?xml version='1.0' encoding='UTF-8'?>
<description>
  <key title='A set of multi-entry identification keys to African frugivorous flies (Diptera, Tephritidae)' authors='Massimiliano Virgilio, Ian White, Marc De Meyer'/>
  <entity name='Neoceratitis efflatouni'>
    <media>
      <media_item label='no caption' type='image'>
        <source path='../Images/430 aculeus tip (automontage (c) RMCA).jpg' type='image/jpeg'/>
        <icon path='../Thumbs/430 aculeus tip (automontage (c) RMCA)_TN.jpg' type='image/jpeg'/>
      </media_item>
      <media_item label='no caption' type='image'>
        <source path='../Images/430 legs male lateral (automontage (c) RMCA).jpg' type='image/jpeg'/>
        <icon path='../Thumbs/430 legs male lateral (automontage (c) RMCA)_TN.jpg' type='image/jpeg'/>
      </media_item>
      <media_item label='no caption' type='image'>
        <source path='../Images/430 mesonotum (automontage (c) RMCA).jpg' type='image/jpeg'/>
        <icon path='../Thumbs/430 mesonotum (automontage (c) RMCA)_TN.jpg' type='image/jpeg'/>
      </media_item>
      <media_item label='no caption' type='image'>
        <source path='../Images/430 thorax lateral (automontage (c) RMCA).jpg' type='image/jpeg'/>
        <icon path='../Thumbs/430 thorax lateral (automontage (c) RMCA)_TN.jpg' type='image/jpeg'/>
      </media_item>
      <media_item label='no caption' type='image'>
        <source path='../Images/430 abdomen male dorsal (automontage (c) RMCA).jpg' type='image/jpeg'/>
        <icon path='../Thumbs/430 abdomen male dorsal (automontage (c) RMCA)_TN.jpg' type='image/jpeg'/>
      </media_item>
      <media_item label='no caption' type='image'>
        <source path='../Images/430 wing (automontage (c) RMCA).jpg' type='image/jpeg'/>
        <icon path='../Thumbs/430 wing (automontage (c) RMCA)_TN.jpg' type='image/jpeg'/>
      </media_item>
      <media_item label='Barcode of Life Data Systems (BOLD)' type='text'>
        <source path='http://www.boldsystems.org/index.php/Taxbrowser_Taxonpage?taxon=Neoceratitis+efflatouni&amp;searchTax=' type='unknown'/>
      </media_item>
    </media>
    <feature_group>
      <feature name='(key to Neoceratitis) sex'>
        <score text='female or male'/>
      </feature>
    </feature_group>
    <feature_group name='(key to Neoceratitis) thorax'>
      <feature name='(key to Neoceratitis) 1. postpronotal lobe'>
        <score text='at least half dark'/>
      </feature>
      <feature name='(key to Neoceratitis) 2. anepisternal setae'>
        <score text='black'/>
      </feature>
      <feature name='(key to Neoceratitis) 3. scutellum (1)'>
        <score text='rounded'/>
      </feature>
      <feature name='(key to Neoceratitis) 4. scutellum (2)'>
        <score text='median part black'/>
      </feature>
      <feature name='(key to Neoceratitis) 5. scutellum (3)'>
        <score text='apical margin black'/>
      </feature>
    </feature_group>
    <feature_group name='(key to Neoceratitis) wings'>
      <feature name='(key to Neoceratitis) 6. posterior apical band'>
        <score text='confluent with anterior band over entire length'/>
      </feature>
      <feature name='(key to Neoceratitis) 7. subapical band'>
        <score text='touching discal and/or anterior bands'/>
      </feature>
      <feature name='(key to Neoceratitis) 8. subapical band'>
        <score text='straight at base where touching discal-anterior apical bands'/>
      </feature>
    </feature_group>
    <feature_group name='(key to Neoceratitis) abdomen'>
      <feature name='(key to Neoceratitis) 10. (females) aculeus'>
        <score text='at most 6x as long as wide'/>
      </feature>
      <feature name='(key to Neoceratitis) 9. (females) aculeus tip'>
        <score text='simply pointed'/>
      </feature>
    </feature_group>
  </entity>
</description>
