# Supplementary material for: A set of multi-entry identification keys to African frugivorous flies (Diptera, Tephritidae)
Source: Zookeys. 2014 Jul 24;(428):97–108. doi: 10.3897/zookeys.428.7366 (PMC4143993; doi:10.3897/zookeys.428.7366)
Supplement: Supplementary material 9 — Key to Perilampsis [file zookeys-428-097-s009.zip]

Archive with 1,292 entries (1,275 files):
- SF9_ZooKeys_key to Perilampsis/
- SF9_ZooKeys_key to Perilampsis/.DS_Store
- __MACOSX/
- __MACOSX/SF9_ZooKeys_key to Perilampsis/
- __MACOSX/SF9_ZooKeys_key to Perilampsis/._.DS_Store
- SF9_ZooKeys_key to Perilampsis/key/
- SF9_ZooKeys_key to Perilampsis/key/SF9_key to Perilampsis/
- SF9_ZooKeys_key to Perilampsis/key/SF9_key to Perilampsis/Media/
- SF9_ZooKeys_key to Perilampsis/key/SF9_key to Perilampsis/Media/Html/
- SF9_ZooKeys_key to Perilampsis/key/SF9_key to Perilampsis/Media/Html/.DS_Store
- SF9_ZooKeys_key to Perilampsis/key/SF9_key to Perilampsis/Media/Html/desc_Perilampsis_amazuluana.html
- SF9_ZooKeys_key to Perilampsis/key/SF9_key to Perilampsis/Media/Html/desc_Perilampsis_amazuluana.xml
- SF9_ZooKeys_key to Perilampsis/key/SF9_key to Perilampsis/Media/Html/desc_Perilampsis_atra.html
- SF9_ZooKeys_key to Perilampsis/key/SF9_key to Perilampsis/Media/Html/desc_Perilampsis_atra.xml
- SF9_ZooKeys_key to Perilampsis/key/SF9_key to Perilampsis/Media/Html/desc_Perilampsis_curta.html
- SF9_ZooKeys_key to Perilampsis/key/SF9_key to Perilampsis/Media/Html/desc_Perilampsis_curta.xml
- SF9_ZooKeys_key to Perilampsis/key/SF9_key to Perilampsis/Media/Html/desc_Perilampsis_decellei.html
- SF9_ZooKeys_key to Perilampsis/key/SF9_key to Perilampsis/Media/Html/desc_Perilampsis_decellei.xml
- SF9_ZooKeys_key to Perilampsis/key/SF9_key to Perilampsis/Media/Html/desc_Perilampsis_deemingi.html
- SF9_ZooKeys_key to Perilampsis/key/SF9_key to Perilampsis/Media/Html/desc_Perilampsis_deemingi.xml
- SF9_ZooKeys_key to Perilampsis/key/SF9_key to Perilampsis/Media/Html/desc_Perilampsis_diademata.html
- SF9_ZooKeys_key to Perilampsis/key/SF9_key to Perilampsis/Media/Html/desc_Perilampsis_diademata.xml
- SF9_ZooKeys_key to Perilampsis/key/SF9_key to Perilampsis/Media/Html/desc_Perilampsis_dryades.html
- SF9_ZooKeys_key to Perilampsis/key/SF9_key to Perilampsis/Media/Html/desc_Perilampsis_dryades.xml
- SF9_ZooKeys_key to Perilampsis/key/SF9_key to Perilampsis/Media/Html/desc_Perilampsis_formosula.html
- SF9_ZooKeys_key to Perilampsis/key/SF9_key to Perilampsis/Media/Html/desc_Perilampsis_formosula.xml
- SF9_ZooKeys_key to Perilampsis/key/SF9_key to Perilampsis/Media/Html/desc_Perilampsis_furcata.html
- SF9_ZooKeys_key to Perilampsis/key/SF9_key to Perilampsis/Media/Html/desc_Perilampsis_furcata.xml
- SF9_ZooKeys_key to Perilampsis/key/SF9_key to Perilampsis/Media/Html/desc_Perilampsis_incohata.html
- SF9_ZooKeys_key to Perilampsis/key/SF9_key to Perilampsis/Media/Html/desc_Perilampsis_incohata.xml
- SF9_ZooKeys_key to Perilampsis/key/SF9_key to Perilampsis/Media/Html/desc_Perilampsis_miratrix.html
- SF9_ZooKeys_key to Perilampsis/key/SF9_key to Perilampsis/Media/Html/desc_Perilampsis_miratrix.xml
- SF9_ZooKeys_key to Perilampsis/key/SF9_key to Perilampsis/Media/Html/desc_Perilampsis_pulchella.html
- SF9_ZooKeys_key to Perilampsis/key/SF9_key to Perilampsis/Media/Html/desc_Perilampsis_pulchella.xml
- SF9_ZooKeys_key to Perilampsis/key/SF9_key to Perilampsis/Media/Html/desc_Perilampsis_rubella.html
- SF9_ZooKeys_key to Perilampsis/key/SF9_key to Perilampsis/Media/Html/desc_Perilampsis_rubella.xml
- SF9_ZooKeys_key to Perilampsis/key/SF9_key to Perilampsis/Media/Html/desc_Perilampsis_tetradactyla.html
- SF9_ZooKeys_key to Perilampsis/key/SF9_key to Perilampsis/Media/Html/desc_Perilampsis_tetradactyla.xml
- SF9_ZooKeys_key to Perilampsis/key/SF9_key to Perilampsis/Media/Html/desc_Perilampsis_umbrina.html
- SF9_ZooKeys_key to Perilampsis/key/SF9_key to Perilampsis/Media/Html/desc_Perilampsis_umbrina.xml
- SF9_ZooKeys_key to Perilampsis/key/SF9_key to Perilampsis/Media/Html/desc_Perilampsis_unita.html
- SF9_ZooKeys_key to Perilampsis/key/SF9_key to Perilampsis/Media/Html/desc_Perilampsis_unita.xml
- SF9_ZooKeys_key to Perilampsis/key/SF9_key to Perilampsis/Media/Html/desc_Perilampsis_woodi.html
- SF9_ZooKeys_key to Perilampsis/key/SF9_key to Perilampsis/Media/Html/desc_Perilampsis_woodi.xml
- SF9_ZooKeys_key to Perilampsis/key/SF9_key to Perilampsis/Media/Html/Perilampsis amazuluana.htm
- SF9_ZooKeys_key to Perilampsis/key/SF9_key to Perilampsis/Media/Html/Perilampsis atra.htm
- SF9_ZooKeys_key to Perilampsis/key/SF9_key to Perilampsis/Media/Html/Perilampsis curta.htm
- SF9_ZooKeys_key to Perilampsis/key/SF9_key to Perilampsis/Media/Html/Perilampsis decellei.htm
- SF9_ZooKeys_key to Perilampsis/key/SF9_key to Perilampsis/Media/Html/Perilampsis deemingi.htm
- SF9_ZooKeys_key to Perilampsis/key/SF9_key to Perilampsis/Media/Html/Perilampsis diademata.htm
- SF9_ZooKeys_key to Perilampsis/key/SF9_key to Perilampsis/Media/Html/Perilampsis dryades.htm
- SF9_ZooKeys_key to Perilampsis/key/SF9_key to Perilampsis/Media/Html/Perilampsis formosula.htm
- SF9_ZooKeys_key to Perilampsis/key/SF9_key to Perilampsis/Media/Html/Perilampsis furcata.htm
- SF9_ZooKeys_key to Perilampsis/key/SF9_key to Perilampsis/Media/Html/Perilampsis incohata.htm
- SF9_ZooKeys_key to Perilampsis/key/SF9_key to Perilampsis/Media/Html/Perilampsis miratrix.htm
- SF9_ZooKeys_key to Perilampsis/key/SF9_key to Perilampsis/Media/Html/Perilampsis pulchella.htm
- SF9_ZooKeys_key to Perilampsis/key/SF9_key to Perilampsis/Media/Html/Perilampsis rubella.htm
- SF9_ZooKeys_key to Perilampsis/key/SF9_key to Perilampsis/Media/Html/Perilampsis tetradactyla.htm
- SF9_ZooKeys_key to Perilampsis/key/SF9_key to Perilampsis/Media/Html/Perilampsis umbrina.htm
- SF9_ZooKeys_key to Perilampsis/key/SF9_key to Perilampsis/Media/Html/Perilampsis unita.htm
- SF9_ZooKeys_key to Perilampsis/key/SF9_key to Perilampsis/Media/Html/Perilampsis woodi.htm
- SF9_ZooKeys_key to Perilampsis/key/SF9_key to Perilampsis/Media/Images/
- SF9_ZooKeys_key to Perilampsis/key/SF9_key to Perilampsis/Media/Images/.DS_Store
- SF9_ZooKeys_key to Perilampsis/key/SF9_key to Perilampsis/Media/Images/0_cover.jpg
- SF9_ZooKeys_key to Perilampsis/key/SF9_key to Perilampsis/Media/Images/374_female_abdomen_dorsal_automontage_C_RMCA_.jpg
- SF9_ZooKeys_key to Perilampsis/key/SF9_key to Perilampsis/Media/Images/374_head_thorax_lateral_automontage_C_RMCA_.jpg
- SF9_ZooKeys_key to Perilampsis/key/SF9_key to Perilampsis/Media/Images/374_mesonotum_dorsal_automontage_C_RMCA_.jpg
- SF9_ZooKeys_key to Perilampsis/key/SF9_key to Perilampsis/Media/Images/374_wing_automontage_C_RMCA_.jpg
- SF9_ZooKeys_key to Perilampsis/key/SF9_key to Perilampsis/Media/Images/375_abdomen_dorsal_automontage_C_RMCA_.jpg
- SF9_ZooKeys_key to Perilampsis/key/SF9_key to Perilampsis/Media/Images/375_head_anterior_automontage_C_RMCA_.jpg
- SF9_ZooKeys_key to Perilampsis/key/SF9_key to Perilampsis/Media/Images/375_mesonotum_dorsal_automontage_C_RMCA_.jpg
- SF9_ZooKeys_key to Perilampsis/key/SF9_key to Perilampsis/Media/Images/375_thorax_lateral_automontage_C_RMCA_.jpg
- SF9_ZooKeys_key to Perilampsis/key/SF9_key to Perilampsis/Media/Images/375_wing_automontage_C_RMCA_.jpg
- SF9_ZooKeys_key to Perilampsis/key/SF9_key to Perilampsis/Media/Images/376_male_abdomen_dorsal_automontage_C_RMCA_.jpg
- SF9_ZooKeys_key to Perilampsis/key/SF9_key to Perilampsis/Media/Images/376_mesonotum_dorsal_automontage_C_RMCA_.jpg
- SF9_ZooKeys_key to Perilampsis/key/SF9_key to Perilampsis/Media/Images/376_thorax_lateral_automontage_C_RMCA_.jpg
- SF9_ZooKeys_key to Perilampsis/key/SF9_key to Perilampsis/Media/Images/376_wing_automontage_C_RMCA_.jpg
- SF9_ZooKeys_key to Perilampsis/key/SF9_key to Perilampsis/Media/Images/377_abdomen_automontage_C_RMCA_.jpg
- SF9_ZooKeys_key to Perilampsis/key/SF9_key to Perilampsis/Media/Images/377_head_oblique_automontage_C_RMCA_.jpg
- SF9_ZooKeys_key to Perilampsis/key/SF9_key to Perilampsis/Media/Images/377_mesonotum_dorsal_automontage_C_RMCA_.jpg
- SF9_ZooKeys_key to Perilampsis/key/SF9_key to Perilampsis/Media/Images/377_thorax_legs_lateral_automontage_C_RMCA_.jpg
- SF9_ZooKeys_key to Perilampsis/key/SF9_key to Perilampsis/Media/Images/377_wing_automontage_C_RMCA_.jpg
- SF9_ZooKeys_key to Perilampsis/key/SF9_key to Perilampsis/Media/Images/378_abdomen_dorsal_automontage_C_RMCA_.jpg
- SF9_ZooKeys_key to Perilampsis/key/SF9_key to Perilampsis/Media/Images/378_mesonotum_dorsal_automontage_C_RMCA_.jpg
- SF9_ZooKeys_key to Perilampsis/key/SF9_key to Perilampsis/Media/Images/378_thorax_lateral_automontage_C_RMCA_.jpg
- SF9_ZooKeys_key to Perilampsis/key/SF9_key to Perilampsis/Media/Images/378_wing_automontage_C_RMCA_.jpg
- SF9_ZooKeys_key to Perilampsis/key/SF9_key to Perilampsis/Media/Images/379_female_abdomen_dorsal_automontage_C_RMCA_.jpg
- SF9_ZooKeys_key to Perilampsis/key/SF9_key to Perilampsis/Media/Images/379_wing_automontage_C_RMCA_.jpg
- SF9_ZooKeys_key to Perilampsis/key/SF9_key to Perilampsis/Media/Images/380_abdomen_dorsal_automontage_C_RMCA_.jpg
- SF9_ZooKeys_key to Perilampsis/key/SF9_key to Perilampsis/Media/Images/380_mesonotum_dorsal_automontage_C_RMCA_.jpg
- SF9_ZooKeys_key to Perilampsis/key/SF9_key to Perilampsis/Media/Images/380_thorax_lateral_automontage_C_RMCA_.jpg
- SF9_ZooKeys_key to Perilampsis/key/SF9_key to Perilampsis/Media/Images/380_wing_automontage_C_RMCA_.jpg
- SF9_ZooKeys_key to Perilampsis/key/SF9_key to Perilampsis/Media/Images/381_abdomen_dorsal_automontage_C_RMCA_.jpg
- SF9_ZooKeys_key to Perilampsis/key/SF9_key to Perilampsis/Media/Images/381_head_thorax_lateral_automontage_C_RMCA_.jpg
- SF9_ZooKeys_key to Perilampsis/key/SF9_key to Perilampsis/Media/Images/381_male_abdomen_dorsal_automontage_C_RMCA_.jpg
- SF9_ZooKeys_key to Perilampsis/key/SF9_key to Perilampsis/Media/Images/381_mesonotum_dorsal_automontage_C_RMCA_.jpg
- SF9_ZooKeys_key to Perilampsis/key/SF9_key to Perilampsis/Media/Images/381_thorax_lateral_automontage_C_RMCA_.jpg
- SF9_ZooKeys_key to Perilampsis/key/SF9_key to Perilampsis/Media/Images/381_wing_automontage_C_RMCA_.jpg
- SF9_ZooKeys_key to Perilampsis/key/SF9_key to Perilampsis/Media/Images/382_abdomen_dorsal_automontage_C_RMCA_.jpg
- SF9_ZooKeys_key to Perilampsis/key/SF9_key to Perilampsis/Media/Images/382_mesonotum_dorsal_automontage_C_RMCA_.jpg
- SF9_ZooKeys_key to Perilampsis/key/SF9_key to Perilampsis/Media/Images/382_thorax_lateral_automontage_C_RMCA_.jpg
- SF9_ZooKeys_key to Perilampsis/key/SF9_key to Perilampsis/Media/Images/382_wing_automontage_C_RMCA_.jpg
- SF9_ZooKeys_key to Perilampsis/key/SF9_key to Perilampsis/Media/Images/383_female_abdomen_dorsal_automontage_C_RMCA_.jpg
- SF9_ZooKeys_key to Perilampsis/key/SF9_key to Perilampsis/Media/Images/383_habitus_C_B_Barnes.jpg
- SF9_ZooKeys_key to Perilampsis/key/SF9_key to Perilampsis/Media/Images/383_mesonotum_dorsal_automontage_C_RMCA_.jpg
- SF9_ZooKeys_key to Perilampsis/key/SF9_key to Perilampsis/Media/Images/383_thorax_lateral_automontage_C_RMCA_.jpg
- SF9_ZooKeys_key to Perilampsis/key/SF9_key to Perilampsis/Media/Images/383_wing_automontage_C_RMCA_.jpg
- SF9_ZooKeys_key to Perilampsis/key/SF9_key to Perilampsis/Media/Images/384_aculeus_automontage_C_RMCA_.jpg
- SF9_ZooKeys_key to Perilampsis/key/SF9_key to Perilampsis/Media/Images/384_female_abdomen_dorsal_automontage_C_RMCA_.jpg
- SF9_ZooKeys_key to Perilampsis/key/SF9_key to Perilampsis/Media/Images/384_male_abdomen_dorsal_automontage_C_RMCA_.jpg
- SF9_ZooKeys_key to Perilampsis/key/SF9_key to Perilampsis/Media/Images/384_male_wing_automontage_C_RMCA_.jpg
- SF9_ZooKeys_key to Perilampsis/key/SF9_key to Perilampsis/Media/Images/384_mesonotum_dorsal_automontage_C_RMCA_.jpg
- SF9_ZooKeys_key to Perilampsis/key/SF9_key to Perilampsis/Media/Images/384_thorax_lateral_automontage_C_RMCA_.jpg
- SF9_ZooKeys_key to Perilampsis/key/SF9_key to Perilampsis/Media/Images/385_abdomen2_dorsal_automontage_C_RMCA_.jpg
- SF9_ZooKeys_key to Perilampsis/key/SF9_key to Perilampsis/Media/Images/385_abdomen_dorsal_automontage_C_RMCA_.jpg
- SF9_ZooKeys_key to Perilampsis/key/SF9_key to Perilampsis/Media/Images/385_mesonotum2_dorsal_automontage_C_RMCA_.jpg
- SF9_ZooKeys_key to Perilampsis/key/SF9_key to Perilampsis/Media/Images/385_mesonotum_dorsal_automontage_C_RMCA_.jpg
- SF9_ZooKeys_key to Perilampsis/key/SF9_key to Perilampsis/Media/Images/385_thorax_lateral_automontage_C_RMCA_.jpg
- SF9_ZooKeys_key to Perilampsis/key/SF9_key to Perilampsis/Media/Images/385_wing_automontage_C_RMCA_.jpg
- SF9_ZooKeys_key to Perilampsis/key/SF9_key to Perilampsis/Media/Images/386_male_abdomen_dorsal_automontage_C_RMCA_.jpg
- SF9_ZooKeys_key to Perilampsis/key/SF9_key to Perilampsis/Media/Images/386_mesonotum_dorsal_automontage_C_RMCA_.jpg
- SF9_ZooKeys_key to Perilampsis/key/SF9_key to Perilampsis/Media/Images/386_thorax_lateral_automontage_C_RMCA_.jpg
- SF9_ZooKeys_key to Perilampsis/key/SF9_key to Perilampsis/Media/Images/386_wing_automontage_C_RMCA_.jpg
- SF9_ZooKeys_key to Perilampsis/key/SF9_key to Perilampsis/Media/Images/387_aculeus_automontage_C_RMCA_.jpg
- SF9_ZooKeys_key to Perilampsis/key/SF9_key to Perilampsis/Media/Images/387_aculeus_tip_automontage_C_RMCA_.jpg
- SF9_ZooKeys_key to Perilampsis/key/SF9_key to Perilampsis/Media/Images/387_female_abdomen_dorsal_automontage_C_RMCA_.jpg
- SF9_ZooKeys_key to Perilampsis/key/SF9_key to Perilampsis/Media/Images/387_male_abdomen_dorsal_automontage_C_RMCA_.jpg
- SF9_ZooKeys_key to Perilampsis/key/SF9_key to Perilampsis/Media/Images/387_mesonotum_dorsal_automontage_C_RMCA_.jpg
- SF9_ZooKeys_key to Perilampsis/key/SF9_key to Perilampsis/Media/Images/387_thorax_lateral_automontage_C_RMCA_.jpg
- SF9_ZooKeys_key to Perilampsis/key/SF9_key to Perilampsis/Media/Images/387_wing_automontage_C_RMCA_.jpg
- SF9_ZooKeys_key to Perilampsis/key/SF9_key to Perilampsis/Media/Images/388_female_abdomen_dorsal_automontage_C_RMCA_.jpg
- SF9_ZooKeys_key to Perilampsis/key/SF9_key to Perilampsis/Media/Images/388_mesonotum_head_dorsal_automontage_C_RMCA_.jpg
- SF9_ZooKeys_key to Perilampsis/key/SF9_key to Perilampsis/Media/Images/388_thorax_lateral_automontage_C_RMCA_.jpg
- SF9_ZooKeys_key to Perilampsis/key/SF9_key to Perilampsis/Media/Images/388_wing_automontage_C_RMCA_.jpg
- SF9_ZooKeys_key to Perilampsis/key/SF9_key to Perilampsis/Media/Images/389_aculeus_automontage_C_RMCA_.jpg
- SF9_ZooKeys_key to Perilampsis/key/SF9_key to Perilampsis/Media/Images/389_aculeus_tip_automontage_C_RMCA_.jpg
- SF9_ZooKeys_key to Perilampsis/key/SF9_key to Perilampsis/Media/Images/389_head_anterior_automontage_C_RMCA_.jpg
- SF9_ZooKeys_key to Perilampsis/key/SF9_key to Perilampsis/Media/Images/389_male_abdomen_dorsal_automontage_C_RMCA_.jpg
- SF9_ZooKeys_key to Perilampsis/key/SF9_key to Perilampsis/Media/Images/389_mesonotum_dorsal_automontage_C_RMCA_.jpg
- SF9_ZooKeys_key to Perilampsis/key/SF9_key to Perilampsis/Media/Images/389_thorax_lateral_automontage_C_RMCA_.jpg
- SF9_ZooKeys_key to Perilampsis/key/SF9_key to Perilampsis/Media/Images/389_wing_automontage_C_RMCA_.jpg
- SF9_ZooKeys_key to Perilampsis/key/SF9_key to Perilampsis/Media/Images/390_abdomen_dorsal_automontage_C_RMCA_.jpg
- SF9_ZooKeys_key to Perilampsis/key/SF9_key to Perilampsis/Media/Images/390_female_head_lateral_automontage_C_RMCA_.jpg
- SF9_ZooKeys_key to Perilampsis/key/SF9_key to Perilampsis/Media/Images/390_female_mesonotum_dorsal_automontage_C_RMCA_.jpg
- SF9_ZooKeys_key to Perilampsis/key/SF9_key to Perilampsis/Media/Images/390_head_anterior_automontage_C_RMCA_.jpg
- SF9_ZooKeys_key to Perilampsis/key/SF9_key to Perilampsis/Media/Images/390_thorax_lateral_automontage_C_RMCA_.jpg
- SF9_ZooKeys_key to Perilampsis/key/SF9_key to Perilampsis/Media/Images/390_wing_automontage_C_RMCA_.jpg
- SF9_ZooKeys_key to Perilampsis/key/SF9_key to Perilampsis/Media/Images/abdomen_abd_terg4_brownblack_374_female_abdomen_dorsal_automontage_C_RMCA_.jpg
- SF9_ZooKeys_key to Perilampsis/key/SF9_key to Perilampsis/Media/Images/abdomen_abd_terg4_brownblack_375_abdomen_dorsal_automontage_C_RMCA_.jpg
- SF9_ZooKeys_key to Perilampsis/key/SF9_key to Perilampsis/Media/Images/abdomen_abd_terg4_brownblack_376_male_abdomen_dorsal_automontage_C_RMCA_.jpg
- SF9_ZooKeys_key to Perilampsis/key/SF9_key to Perilampsis/Media/Images/abdomen_abd_terg4_brownblack_377_abdomen_automontage_C_RMCA_.jpg
- SF9_ZooKeys_key to Perilampsis/key/SF9_key to Perilampsis/Media/Images/abdomen_abd_terg4_brownblack_377_abdomen_automontage_C_RMCA_ps.jpg
- SF9_ZooKeys_key to Perilampsis/key/SF9_key to Perilampsis/Media/Images/abdomen_abd_terg4_brownblack_378_abdomen_dorsal_automontage_C_RMCA_.jpg
- SF9_ZooKeys_key to Perilampsis/key/SF9_key to Perilampsis/Media/Images/abdomen_abd_terg4_brownblack_379_female_abdomen_dorsal_automontage_C_RMCA_.jpg
- SF9_ZooKeys_key to Perilampsis/key/SF9_key to Perilampsis/Media/Images/abdomen_abd_terg4_brownblack_380_abdomen_dorsal_automontage_C_RMCA_.jpg
- SF9_ZooKeys_key to Perilampsis/key/SF9_key to Perilampsis/Media/Images/abdomen_abd_terg4_brownblack_381_abdomen_dorsal_automontage_C_RMCA_.jpg
- SF9_ZooKeys_key to Perilampsis/key/SF9_key to Perilampsis/Media/Images/abdomen_abd_terg4_brownblack_381_male_abdomen_dorsal_automontage_C_RMCA_.jpg
- SF9_ZooKeys_key to Perilampsis/key/SF9_key to Perilampsis/Media/Images/abdomen_abd_terg4_brownblack_383_female_abdomen_dorsal_automontage_C_RMCA_.jpg
- SF9_ZooKeys_key to Perilampsis/key/SF9_key to Perilampsis/Media/Images/abdomen_abd_terg4_brownblack_385_abdomen2_dorsal_automontage_C_RMCA_.jpg
- SF9_ZooKeys_key to Perilampsis/key/SF9_key to Perilampsis/Media/Images/abdomen_abd_terg4_brownblack_385_abdomen_dorsal_automontage_C_RMCA_.jpg
- SF9_ZooKeys_key to Perilampsis/key/SF9_key to Perilampsis/Media/Images/abdomen_abd_terg4_brownblack_386_male_abdomen_dorsal_automontage_C_RMCA_.jpg
- SF9_ZooKeys_key to Perilampsis/key/SF9_key to Perilampsis/Media/Images/abdomen_abd_terg4_brownblack_387_female_abdomen_dorsal_automontage_C_RMCA_.jpg
- SF9_ZooKeys_key to Perilampsis/key/SF9_key to Perilampsis/Media/Images/abdomen_abd_terg4_brownblack_387_male_abdomen_dorsal_automontage_C_RMCA_.jpg
- SF9_ZooKeys_key to Perilampsis/key/SF9_key to Perilampsis/Media/Images/abdomen_abd_terg4_brownblack_388_female_abdomen_dorsal_automontage_C_RMCA_.jpg
- SF9_ZooKeys_key to Perilampsis/key/SF9_key to Perilampsis/Media/Images/abdomen_abd_terg4_brownblack_389_male_abdomen_dorsal_automontage_C_RMCA_.jpg
- SF9_ZooKeys_key to Perilampsis/key/SF9_key to Perilampsis/Media/Images/abdomen_abd_terg4_brownblack_390_abdomen_dorsal_automontage_C_RMCA_.jpg
- SF9_ZooKeys_key to Perilampsis/key/SF9_key to Perilampsis/Media/Images/abdomen_abd_terg4_posthalfyellow_384_female_abdomen_dorsal_automontage_C_RMCA_.jpg
- SF9_ZooKeys_key to Perilampsis/key/SF9_key to Perilampsis/Media/Images/abdomen_abd_terg4_posthalfyellow_384_male_abdomen_dorsal_automontage_C_RMCA_.jpg
- SF9_ZooKeys_key to Perilampsis/key/SF9_key to Perilampsis/Media/Images/abdomen_abd_terg4_posthalfyellow_384_male_abdomen_dorsal_automontage_C_RMCA_ps.jpg
- SF9_ZooKeys_key to Perilampsis/key/SF9_key to Perilampsis/Media/Images/abdomen_abd_tergites_brownblack_374_female_abdomen_dorsal_automontage_C_RMCA_.jpg
- SF9_ZooKeys_key to Perilampsis/key/SF9_key to Perilampsis/Media/Images/abdomen_abd_tergites_brownblack_375_abdomen_dorsal_automontage_C_RMCA_.jpg
- SF9_ZooKeys_key to Perilampsis/key/SF9_key to Perilampsis/Media/Images/abdomen_abd_tergites_brownblack_376_male_abdomen_dorsal_automontage_C_RMCA_.jpg
- SF9_ZooKeys_key to Perilampsis/key/SF9_key to Perilampsis/Media/Images/abdomen_abd_tergites_brownblack_378_abdomen_dorsal_automontage_C_RMCA_.jpg
- SF9_ZooKeys_key to Perilampsis/key/SF9_key to Perilampsis/Media/Images/abdomen_abd_tergites_brownblack_379_female_abdomen_dorsal_automontage_C_RMCA_.jpg
- SF9_ZooKeys_key to Perilampsis/key/SF9_key to Perilampsis/Media/Images/abdomen_abd_tergites_brownblack_380_abdomen_dorsal_automontage_C_RMCA_.jpg
- SF9_ZooKeys_key to Perilampsis/key/SF9_key to Perilampsis/Media/Images/abdomen_abd_tergites_brownblack_381_abdomen_dorsal_automontage_C_RMCA_.jpg
- SF9_ZooKeys_key to Perilampsis/key/SF9_key to Perilampsis/Media/Images/abdomen_abd_tergites_brownblack_382_abdomen_dorsal_automontage_C_RMCA_.jpg
- SF9_ZooKeys_key to Perilampsis/key/SF9_key to Perilampsis/Media/Images/abdomen_abd_tergites_brownblack_384_male_abdomen_dorsal_automontage_C_RMCA_.jpg
- SF9_ZooKeys_key to Perilampsis/key/SF9_key to Perilampsis/Media/Images/abdomen_abd_tergites_brownblack_385_abdomen2_dorsal_automontage_C_RMCA_.jpg
- SF9_ZooKeys_key to Perilampsis/key/SF9_key to Perilampsis/Media/Images/abdomen_abd_tergites_brownblack_385_abdomen_dorsal_automontage_C_RMCA_.jpg
- SF9_ZooKeys_key to Perilampsis/key/SF9_key to Perilampsis/Media/Images/abdomen_abd_tergites_brownblack_386_male_abdomen_dorsal_automontage_C_RMCA_.jpg
- SF9_ZooKeys_key to Perilampsis/key/SF9_key to Perilampsis/Media/Images/abdomen_abd_tergites_brownblack_387_female_abdomen_dorsal_automontage_C_RMCA_.jpg
- SF9_ZooKeys_key to Perilampsis/key/SF9_key to Perilampsis/Media/Images/abdomen_abd_tergites_brownblack_387_male_abdomen_dorsal_automontage_C_RMCA_.jpg
- SF9_ZooKeys_key to Perilampsis/key/SF9_key to Perilampsis/Media/Images/abdomen_abd_tergites_brownblack_388_female_abdomen_dorsal_automontage_C_RMCA_.jpg
- SF9_ZooKeys_key to Perilampsis/key/SF9_key to Perilampsis/Media/Images/abdomen_abd_tergites_brownblack_389_male_abdomen_dorsal_automontage_C_RMCA_.jpg
- SF9_ZooKeys_key to Perilampsis/key/SF9_key to Perilampsis/Media/Images/abdomen_abd_tergites_reddish_377_abdomen_automontage_C_RMCA_.jpg
- SF9_ZooKeys_key to Perilampsis/key/SF9_key to Perilampsis/Media/Images/abdomen_abd_tergites_reddish_383_female_abdomen_dorsal_automontage_C_RMCA_.jpg
- SF9_ZooKeys_key to Perilampsis/key/SF9_key to Perilampsis/Media/Images/abdomen_aculeus_atleast10x_387_aculeus_automontage_C_RMCA_.jpg
- SF9_ZooKeys_key to Perilampsis/key/SF9_key to Perilampsis/Media/Images/abdomen_aculeus_atleast10x_389_aculeus_automontage_C_RMCA_.jpg
- SF9_ZooKeys_key to Perilampsis/key/SF9_key to Perilampsis/Media/Images/abdomen_aculeus_atmost8x_384_aculeus_automontage_C_RMCA_.jpg
- SF9_ZooKeys_key to Perilampsis/key/SF9_key to Perilampsis/Media/Images/abdomen_aculeus_flattened_384_aculeus_automontage_C_RMCA_.jpg
- SF9_ZooKeys_key to Perilampsis/key/SF9_key to Perilampsis/Media/Images/abdomen_aculeus_flattened_387_aculeus_automontage_C_RMCA_.jpg
- SF9_ZooKeys_key to Perilampsis/key/SF9_key to Perilampsis/Media/Images/abdomen_aculeus_flattened_387_aculeus_tip_automontage_C_RMCA_.jpg
- SF9_ZooKeys_key to Perilampsis/key/SF9_key to Perilampsis/Media/Images/abdomen_aculeus_rounded_389_aculeus_automontage_C_RMCA_.jpg
- SF9_ZooKeys_key to Perilampsis/key/SF9_key to Perilampsis/Media/Images/abdomen_aculeus_rounded_389_aculeus_tip_automontage_C_RMCA_.jpg
- SF9_ZooKeys_key to Perilampsis/key/SF9_key to Perilampsis/Media/Images/abdomen_aculeusmargins_serrated.jpg
- SF9_ZooKeys_key to Perilampsis/key/SF9_key to Perilampsis/Media/Images/abdomen_aculeusmargins_sinusoid.jpg
- SF9_ZooKeys_key to Perilampsis/key/SF9_key to Perilampsis/Media/Images/abdomen_aculeusmargins_smooth.jpg
- SF9_ZooKeys_key to Perilampsis/key/SF9_key to Perilampsis/Media/Images/abdomen_aculeusmargins_straight.jpg
- SF9_ZooKeys_key to Perilampsis/key/SF9_key to Perilampsis/Media/Images/abdomen_aculeustip_pointed.jpg
- SF9_ZooKeys_key to Perilampsis/key/SF9_key to Perilampsis/Media/Images/abdomen_aculeustip_subapical.jpg
- SF9_ZooKeys_key to Perilampsis/key/SF9_key to Perilampsis/Media/Images/abdomen_oviscape_aslongorshorterthanabdomen_374_female_abdomen_dorsal_automontage_C_RMCA_.jpg
- SF9_ZooKeys_key to Perilampsis/key/SF9_key to Perilampsis/Media/Images/abdomen_oviscape_aslongorshorterthanabdomen_379_female_abdomen_dorsal_automontage_C_RMCA_.jpg
- SF9_ZooKeys_key to Perilampsis/key/SF9_key to Perilampsis/Media/Images/abdomen_oviscape_aslongorshorterthanabdomen_381_abdomen_dorsal_automontage_C_RMCA_.jpg
- SF9_ZooKeys_key to Perilampsis/key/SF9_key to Perilampsis/Media/Images/abdomen_oviscape_aslongorshorterthanabdomen_382_abdomen_dorsal_automontage_C_RMCA_.jpg
- SF9_ZooKeys_key to Perilampsis/key/SF9_key to Perilampsis/Media/Images/abdomen_oviscape_aslongorshorterthanabdomen_384_female_abdomen_dorsal_automontage_C_RMCA_.jpg
- SF9_ZooKeys_key to Perilampsis/key/SF9_key to Perilampsis/Media/Images/abdomen_oviscape_aslongorshorterthanabdomen_387_female_abdomen_dorsal_automontage_C_RMCA_.jpg
- SF9_ZooKeys_key to Perilampsis/key/SF9_key to Perilampsis/Media/Images/abdomen_oviscape_aslongorshorterthanabdomen_388_female_abdomen_dorsal_automontage_C_RMCA_.jpg
- SF9_ZooKeys_key to Perilampsis/key/SF9_key to Perilampsis/Media/Images/abdomen_oviscape_longerthanabdomen_383_female_abdomen_dorsal_automontage_C_RMCA_.jpg
- SF9_ZooKeys_key to Perilampsis/key/SF9_key to Perilampsis/Media/Images/char10_wing_bands_Perilampsis copy.png
- SF9_ZooKeys_key to Perilampsis/key/SF9_key to Perilampsis/Media/Images/char11_wing_bands_Perilampsis.png
- SF9_ZooKeys_key to Perilampsis/key/SF9_key to Perilampsis/Media/Images/char12_wing_bands_Perilampsis.png
- SF9_ZooKeys_key to Perilampsis/key/SF9_key to Perilampsis/Media/Images/char13_wing_bands_Perilampsis.png
- SF9_ZooKeys_key to Perilampsis/key/SF9_key to Perilampsis/Media/Images/char14_wing_bands_Perilampsis.png
- SF9_ZooKeys_key to Perilampsis/key/SF9_key to Perilampsis/Media/Images/char15_wing_bands_Perilampsis.png
- SF9_ZooKeys_key to Perilampsis/key/SF9_key to Perilampsis/Media/Images/char16_wing_bands_Perilampsis.png
- SF9_ZooKeys_key to Perilampsis/key/SF9_key to Perilampsis/Media/Images/char17_wing_bands_Perilampsis.png
- SF9_ZooKeys_key to Perilampsis/key/SF9_key to Perilampsis/Media/Images/char18_wing_bands_Perilampsis.png
- SF9_ZooKeys_key to Perilampsis/key/SF9_key to Perilampsis/Media/Images/char19_wing_cells_veins.png
- SF9_ZooKeys_key to Perilampsis/key/SF9_key to Perilampsis/Media/Images/char1_abdomen_M_F.png
- SF9_ZooKeys_key to Perilampsis/key/SF9_key to Perilampsis/Media/Images/char1_female_374 female abdomen dorsal (automontage (C) RMCA).jpg
- SF9_ZooKeys_key to Perilampsis/key/SF9_key to Perilampsis/Media/Images/char1_female_379 female abdomen dorsal (automontage (C) RMCA).jpg
- SF9_ZooKeys_key to Perilampsis/key/SF9_key to Perilampsis/Media/Images/char1_female_381 abdomen dorsal (automontage (C) RMCA).jpg
- SF9_ZooKeys_key to Perilampsis/key/SF9_key to Perilampsis/Media/Images/char1_female_382 abdomen dorsal (automontage (C) RMCA).jpg
- SF9_ZooKeys_key to Perilampsis/key/SF9_key to Perilampsis/Media/Images/char1_female_383 female abdomen dorsal (automontage (C) RMCA).jpg
- SF9_ZooKeys_key to Perilampsis/key/SF9_key to Perilampsis/Media/Images/char1_female_384 female abdomen dorsal (automontage (C) RMCA).jpg
- SF9_ZooKeys_key to Perilampsis/key/SF9_key to Perilampsis/Media/Images/char1_female_387 female abdomen dorsal (automontage (C) RMCA).jpg
- SF9_ZooKeys_key to Perilampsis/key/SF9_key to Perilampsis/Media/Images/char1_female_388 female abdomen dorsal (automontage (C) RMCA).jpg
- SF9_ZooKeys_key to Perilampsis/key/SF9_key to Perilampsis/Media/Images/char1_male_375 abdomen dorsal (automontage (C) RMCA).jpg
- SF9_ZooKeys_key to Perilampsis/key/SF9_key to Perilampsis/Media/Images/char1_male_376 male abdomen dorsal (automontage (C) RMCA).jpg
- SF9_ZooKeys_key to Perilampsis/key/SF9_key to Perilampsis/Media/Images/char1_male_377 abdomen (automontage (C) RMCA).jpg
- SF9_ZooKeys_key to Perilampsis/key/SF9_key to Perilampsis/Media/Images/char1_male_378 abdomen dorsal (automontage (C) RMCA).jpg
- SF9_ZooKeys_key to Perilampsis/key/SF9_key to Perilampsis/Media/Images/char1_male_380 abdomen dorsal (automontage (C) RMCA).jpg
- SF9_ZooKeys_key to Perilampsis/key/SF9_key to Perilampsis/Media/Images/char1_male_381 male abdomen dorsal (automontage (C) RMCA).jpg
- SF9_ZooKeys_key to Perilampsis/key/SF9_key to Perilampsis/Media/Images/char1_male_385 abdomen dorsal (automontage (C) RMCA).jpg
- SF9_ZooKeys_key to Perilampsis/key/SF9_key to Perilampsis/Media/Images/char1_male_385 abdomen2 dorsal (automontage (C) RMCA).jpg
- SF9_ZooKeys_key to Perilampsis/key/SF9_key to Perilampsis/Media/Images/char1_male_386 male abdomen dorsal (automontage (C) RMCA).jpg
- SF9_ZooKeys_key to Perilampsis/key/SF9_key to Perilampsis/Media/Images/char1_male_387 male abdomen dorsal (automontage (C) RMCA).jpg
- SF9_ZooKeys_key to Perilampsis/key/SF9_key to Perilampsis/Media/Images/char1_male_389 male abdomen dorsal (automontage (C) RMCA).jpg
- SF9_ZooKeys_key to Perilampsis/key/SF9_key to Perilampsis/Media/Images/char1_male_390 abdomen dorsal (automontage (C) RMCA).jpg
- SF9_ZooKeys_key to Perilampsis/key/SF9_key to Perilampsis/Media/Images/char20_abdomen_M_F.png
- SF9_ZooKeys_key to Perilampsis/key/SF9_key to Perilampsis/Media/Images/char21_abdomen_M_F.png
- SF9_ZooKeys_key to Perilampsis/key/SF9_key to Perilampsis/Media/Images/char22_abdomen_M_F.png
- SF9_ZooKeys_key to Perilampsis/key/SF9_key to Perilampsis/Media/Images/char22_PS_abdomen_oviscape_aslongorshorterthanabdomen_384_female_abdomen_dorsal_automontage_C_RMCA_ps.jpg
- SF9_ZooKeys_key to Perilampsis/key/SF9_key to Perilampsis/Media/Images/char23_abdomen_M_F.png
- SF9_ZooKeys_key to Perilampsis/key/SF9_key to Perilampsis/Media/Images/char24_abdomen_M_F.png
- SF9_ZooKeys_key to Perilampsis/key/SF9_key to Perilampsis/Media/Images/char25_abdomen_M_F.png
- SF9_ZooKeys_key to Perilampsis/key/SF9_key to Perilampsis/Media/Images/char26_abdomen_M_F.png
- SF9_ZooKeys_key to Perilampsis/key/SF9_key to Perilampsis/Media/Images/char27_abdomen_M_F.png
- SF9_ZooKeys_key to Perilampsis/key/SF9_key to Perilampsis/Media/Images/char27_subapicalstep.png
- SF9_ZooKeys_key to Perilampsis/key/SF9_key to Perilampsis/Media/Images/char2_head_parts.png
- SF9_ZooKeys_key to Perilampsis/key/SF9_key to Perilampsis/Media/Images/char3_thorax_parts.png
- SF9_ZooKeys_key to Perilampsis/key/SF9_key to Perilampsis/Media/Images/char4_thorax_parts.png
- SF9_ZooKeys_key to Perilampsis/key/SF9_key to Perilampsis/Media/Images/char5_thorax_parts.png
- SF9_ZooKeys_key to Perilampsis/key/SF9_key to Perilampsis/Media/Images/char6_legs.png
- SF9_ZooKeys_key to Perilampsis/key/SF9_key to Perilampsis/Media/Images/char7_thorax_parts.png
- SF9_ZooKeys_key to Perilampsis/key/SF9_key to Perilampsis/Media/Images/char8_thorax_parts.png
- SF9_ZooKeys_key to Perilampsis/key/SF9_key to Perilampsis/Media/Images/char9_50percent_383 wing (automontage (C) RMCA).jpg
- SF9_ZooKeys_key to Perilampsis/key/SF9_key to Perilampsis/Media/Images/char9_50percent_384 male wing (automontage (C) RMCA).jpg
- SF9_ZooKeys_key to Perilampsis/key/SF9_key to Perilampsis/Media/Images/char9_50percent_385 wing (automontage (C) RMCA).jpg
- SF9_ZooKeys_key to Perilampsis/key/SF9_key to Perilampsis/Media/Images/char9_50percent_386 wing (automontage (C) RMCA).jpg
- SF9_ZooKeys_key to Perilampsis/key/SF9_key to Perilampsis/Media/Images/char9_50percent_387 wing (automontage (C) RMCA).jpg
- SF9_ZooKeys_key to Perilampsis/key/SF9_key to Perilampsis/Media/Images/char9_50percent_388 wing (automontage (C) RMCA).jpg
- SF9_ZooKeys_key to Perilampsis/key/SF9_key to Perilampsis/Media/Images/char9_50percent_389 wing (automontage (C) RMCA).jpg
- SF9_ZooKeys_key to Perilampsis/key/SF9_key to Perilampsis/Media/Images/char9_50percent_390 wing (automontage (C) RMCA).jpg
- SF9_ZooKeys_key to Perilampsis/key/SF9_key to Perilampsis/Media/Images/char9_80percent_376 wing (automontage (C) RMCA).jpg
- SF9_ZooKeys_key to Perilampsis/key/SF9_key to Perilampsis/Media/Images/char9_80percent_377 wing (automontage (C) RMCA).jpg
- SF9_ZooKeys_key to Perilampsis/key/SF9_key to Perilampsis/Media/Images/char9_80percent_378 wing (automontage (C) RMCA).jpg
- SF9_ZooKeys_key to Perilampsis/key/SF9_key to Perilampsis/Media/Images/char9_hyaline_374 wing (automontage (C) RMCA).jpg
- SF9_ZooKeys_key to Perilampsis/key/SF9_key to Perilampsis/Media/Images/char9_hyaline_379 wing (automontage (C) RMCA).jpg
- SF9_ZooKeys_key to Perilampsis/key/SF9_key to Perilampsis/Media/Images/char9_hyaline_380 wing (automontage (C) RMCA).jpg
- SF9_ZooKeys_key to Perilampsis/key/SF9_key to Perilampsis/Media/Images/char9_hyaline_381 wing (automontage (C) RMCA).jpg
- SF9_ZooKeys_key to Perilampsis/key/SF9_key to Perilampsis/Media/Images/char9_hyaline_382 wing (automontage (C) RMCA).jpg
- SF9_ZooKeys_key to Perilampsis/key/SF9_key to Perilampsis/Media/Images/char9_wing_cells_veins.png
- SF9_ZooKeys_key to Perilampsis/key/SF9_key to Perilampsis/Media/Images/general_abdomen_orientation.png
- SF9_ZooKeys_key to Perilampsis/key/SF9_key to Perilampsis/Media/Images/general_head_orientation.png
- SF9_ZooKeys_key to Perilampsis/key/SF9_key to Perilampsis/Media/Images/general_legs_orientation.png
- SF9_ZooKeys_key to Perilampsis/key/SF9_key to Perilampsis/Media/Images/general_thorax_orientation.png
- SF9_ZooKeys_key to Perilampsis/key/SF9_key to Perilampsis/Media/Images/general_wings_orientation.png
- SF9_ZooKeys_key to Perilampsis/key/SF9_key to Perilampsis/Media/Images/head_arista_bare.jpg
- SF9_ZooKeys_key to Perilampsis/key/SF9_key to Perilampsis/Media/Images/head_arista_pubescent.jpg
- SF9_ZooKeys_key to Perilampsis/key/SF9_key to Perilampsis/Media/Images/head_arista_pubescent_374_head_thorax_lateral_automontage_C_RMCA_.jpg
- SF9_ZooKeys_key to Perilampsis/key/SF9_key to Perilampsis/Media/Images/head_arista_pubescent_375_head_anterior_automontage_C_RMCA_.jpg
- SF9_ZooKeys_key to Perilampsis/key/SF9_key to Perilampsis/Media/Images/head_arista_pubescent_377_head_oblique_automontage_C_RMCA_.jpg
- SF9_ZooKeys_key to Perilampsis/key/SF9_key to Perilampsis/Media/Images/head_arista_pubescent_381_head_thorax_lateral_automontage_C_RMCA_.jpg
- SF9_ZooKeys_key to Perilampsis/key/SF9_key to Perilampsis/Media/Images/head_arista_pubescent_389_head_anterior_automontage_C_RMCA_.jpg
- SF9_ZooKeys_key to Perilampsis/key/SF9_key to Perilampsis/Media/Images/head_arista_pubescent_390_female_head_lateral_automontage_C_RMCA_.jpg
- SF9_ZooKeys_key to Perilampsis/key/SF9_key to Perilampsis/Media/Images/thorax_kata_anatergite_dark_377_thorax_legs_lateral_automontage_C_RMCA_.jpg
- SF9_ZooKeys_key to Perilampsis/key/SF9_key to Perilampsis/Media/Images/thorax_kata_anatergite_dark_378_thorax_lateral_automontage_C_RMCA_.jpg
- SF9_ZooKeys_key to Perilampsis/key/SF9_key to Perilampsis/Media/Images/thorax_kata_anatergite_dark_390_thorax_lateral_automontage_C_RMCA_.jpg
- SF9_ZooKeys_key to Perilampsis/key/SF9_key to Perilampsis/Media/Images/thorax_kata_anatergite_dark_white_spot_389_thorax_lateral_automontage_C_RMCA_.jpg
- SF9_ZooKeys_key to Perilampsis/key/SF9_key to Perilampsis/Media/Images/thorax_kata_anatergite_white_375_thorax_lateral_automontage_C_RMCA_.jpg
- SF9_ZooKeys_key to Perilampsis/key/SF9_key to Perilampsis/Media/Images/thorax_kata_anatergite_white_376_thorax_lateral_automontage_C_RMCA_.jpg
- SF9_ZooKeys_key to Perilampsis/key/SF9_key to Perilampsis/Media/Images/thorax_kata_anatergite_white_380_thorax_lateral_automontage_C_RMCA_.jpg
- SF9_ZooKeys_key to Perilampsis/key/SF9_key to Perilampsis/Media/Images/thorax_kata_anatergite_white_382_thorax_lateral_automontage_C_RMCA_.jpg
- SF9_ZooKeys_key to Perilampsis/key/SF9_key to Perilampsis/Media/Images/thorax_kata_anatergite_white_384_thorax_lateral_automontage_C_RMCA_.jpg
- SF9_ZooKeys_key to Perilampsis/key/SF9_key to Perilampsis/Media/Images/thorax_kata_anatergite_white_385_thorax_lateral_automontage_C_RMCA_.jpg
- SF9_ZooKeys_key to Perilampsis/key/SF9_key to Perilampsis/Media/Images/thorax_kata_anatergite_white_386_thorax_lateral_automontage_C_RMCA_.jpg
- SF9_ZooKeys_key to Perilampsis/key/SF9_key to Perilampsis/Media/Images/thorax_kata_anatergite_white_387_thorax_lateral_automontage_C_RMCA_.jpg
- SF9_ZooKeys_key to Perilampsis/key/SF9_key to Perilampsis/Media/Images/thorax_kata_anatergite_white_388_thorax_lateral_automontage_C_RMCA_.jpg
[truncated: 992 more entries]
