# Supplementary material for: A set of multi-entry identification keys to African frugivorous flies (Diptera, Tephritidae)
Source: Zookeys. 2014 Jul 24;(428):97–108. doi: 10.3897/zookeys.428.7366 (PMC4143993; doi:10.3897/zookeys.428.7366)
Supplement: Supplementary material 9 — Key to Perilampsis [file zookeys-428-097-s009.zip › SF9_ZooKeys_key to Perilampsis/key/SF9_key to Perilampsis/Media/Html/desc_Perilampsis_pulchella.xml]

<?xml version='1.0' encoding='UTF-8'?>
<description>
  <key title='A set of multi-entry identification keys to African frugivorous flies (Diptera, Tephritidae)' authors='Massimiliano Virgilio, Ian White, Marc De Meyer'/>
  <entity name='Perilampsis pulchella'>
    <media>
      <media_item label='no caption' type='image'>
        <source path='../Images/375_head_anterior_automontage_C_RMCA_.jpg' type='image/jpeg'/>
        <icon path='../Thumbs/375_head_anterior_automontage_C_RMCA__TN.jpg' type='image/jpeg'/>
      </media_item>
      <media_item label='no caption' type='image'>
        <source path='../Images/375_abdomen_dorsal_automontage_C_RMCA_.jpg' type='image/jpeg'/>
        <icon path='../Thumbs/375_abdomen_dorsal_automontage_C_RMCA__TN.jpg' type='image/jpeg'/>
      </media_item>
      <media_item label='no caption' type='image'>
        <source path='../Images/375_mesonotum_dorsal_automontage_C_RMCA_.jpg' type='image/jpeg'/>
        <icon path='../Thumbs/375_mesonotum_dorsal_automontage_C_RMCA__TN.jpg' type='image/jpeg'/>
      </media_item>
      <media_item label='no caption' type='image'>
        <source path='../Images/375_thorax_lateral_automontage_C_RMCA_.jpg' type='image/jpeg'/>
        <icon path='../Thumbs/375_thorax_lateral_automontage_C_RMCA__TN.jpg' type='image/jpeg'/>
      </media_item>
      <media_item label='no caption' type='image'>
        <source path='../Images/375_wing_automontage_C_RMCA_.jpg' type='image/jpeg'/>
        <icon path='../Thumbs/375_wing_automontage_C_RMCA__TN.jpg' type='image/jpeg'/>
      </media_item>
      <media_item label='species description' type='text'>
        <source path='../Html/Perilampsis pulchella.htm' type='text/html'/>
      </media_item>
      <media_item label='taxonomy, description, distribution (bebif)' type='text'>
        <source path='http://projects.bebif.be/fruitfly/taxoninfo.html?id=375' type='unknown'/>
      </media_item>
      <media_item label='Encyclopedia of Life (eol)' type='text'>
        <source path='http://eol.org/pages/727897/overview' type='unknown'/>
      </media_item>
      <media_item label='Barcode of Life Data Systems (BOLD)' type='text'>
        <source path='http://www.boldsystems.org/index.php/Taxbrowser_Taxonpage?taxon=Perilampsis+pulchella&amp;searchTax=' type='unknown'/>
      </media_item>
    </media>
    <feature_group>
      <feature name='(key to Perilampsis) sex'>
        <score text='male or female'/>
      </feature>
    </feature_group>
    <feature_group name='(key to Perilampsis) head'>
      <feature name='(key to Perilampsis) 2. (males) arista'>
        <score text='pubescent'/>
      </feature>
    </feature_group>
    <feature_group name='(key to Perilampsis) thorax'>
      <feature name='(key to Perilampsis) 3. katatergite'>
        <score text='white'/>
      </feature>
      <feature name='(key to Perilampsis) 4. anatergite'>
        <score text='white'/>
      </feature>
      <feature name='(key to Perilampsis) 5. one transverse band of silvery pilosity and microtrichosity anteriorly of transverse suture'>
        <score text='present'/>
      </feature>
      <feature name='(key to Perilampsis) 7. scutellum'>
        <score text='completely white'/>
      </feature>
    </feature_group>
    <feature_group name='(key to Perilampsis) legs'>
      <feature name='(key to Perilampsis) 6. femora'>
        <score text='brown'/>
      </feature>
    </feature_group>
    <feature_group name='(key to Perilampsis) wings'>
      <feature name='(key to Perilampsis) 9. cell C'>
        <score text='brown 50%'/>
      </feature>
      <feature name='(key to Perilampsis) 10. anterior apical band'>
        <score text='narrow'/>
      </feature>
      <feature name='(key to Perilampsis) 12. anterior apical band (2)'>
        <score text='continuous till wing apex (at most with incomplete interruption near vein R2+3 apex, if the latter, no apical tooth)'/>
      </feature>
      <feature name='(key to Perilampsis) 13. discal band'>
        <score text='connected to anterior apical band'/>
      </feature>
      <feature name='(key to Perilampsis) 14. posterior apical band (1)'>
        <score text='present'/>
      </feature>
      <feature name='(key to Perilampsis) 15. posterior apical band (2)'>
        <score text='merged with anterior apical band'/>
      </feature>
      <feature name='(key to Perilampsis) 16. subapical band (1)'>
        <score text='present'/>
      </feature>
      <feature name='(key to Perilampsis) 17. subapical band (2)'>
        <score text='separated from discal band'/>
      </feature>
      <feature name='(key to Perilampsis) 18. subbasal band'>
        <score text='separated from discal band'/>
      </feature>
      <feature name='(key to Perilampsis) 19. crossvein R-M'>
        <score text='intersecting the first half of vein M'/>
      </feature>
    </feature_group>
    <feature_group name='(key to Perilampsis) abdomen'>
      <feature name='(key to Perilampsis) 20. abdominal tergites'>
        <score text='largely shining orange-red to red'/>
      </feature>
      <feature name='(key to Perilampsis) 21. abdominal tergite 4'>
        <score text='shining brown-black, in posterior half at most with greyish band'/>
      </feature>
      <feature name='(key to Perilampsis) 22. (females) oviscape'>
        <score text='as long or shorter than abdominal tergites 1–5 combined or longer than abdominal tergites 1–5 combined'/>
      </feature>
      <feature name='(key to Perilampsis) 23. (females) aculeus (1)'>
        <score text='rounded'/>
      </feature>
      <feature name='(key to Perilampsis) 24. (females) aculeus (2)'>
        <score text='at least 10 times as long as wide'/>
      </feature>
      <feature name='(key to Perilampsis) 25. (females) aculeus margins (1)'>
        <score text='smooth'/>
      </feature>
      <feature name='(key to Perilampsis) 26. (females) aculeus margins (2)'>
        <score text='straight'/>
      </feature>
      <feature name='(key to Perilampsis) 27. (females) aculeus tip'>
        <score text='pointed'/>
      </feature>
    </feature_group>
  </entity>
</description>
