# Supplementary material for: A set of multi-entry identification keys to African frugivorous flies (Diptera, Tephritidae)
Source: Zookeys. 2014 Jul 24;(428):97–108. doi: 10.3897/zookeys.428.7366 (PMC4143993; doi:10.3897/zookeys.428.7366)
Supplement: Supplementary material 10 — Key to Trirhithrum [file zookeys-428-097-s010.zip]

Archive with 2,596 entries (2,581 files):
- SF10_ZooKeys_key to Trirhithrum/
- SF10_ZooKeys_key to Trirhithrum/key/
- SF10_ZooKeys_key to Trirhithrum/key/SF10_key to Trirhithrum/
- SF10_ZooKeys_key to Trirhithrum/key/SF10_key to Trirhithrum/Media/
- SF10_ZooKeys_key to Trirhithrum/key/SF10_key to Trirhithrum/Media/Html/
- SF10_ZooKeys_key to Trirhithrum/key/SF10_key to Trirhithrum/Media/Html/.DS_Store
- SF10_ZooKeys_key to Trirhithrum/key/SF10_key to Trirhithrum/Media/Html/desc_Trirhithrum_albomaculatum.html
- SF10_ZooKeys_key to Trirhithrum/key/SF10_key to Trirhithrum/Media/Html/desc_Trirhithrum_albomaculatum.xml
- SF10_ZooKeys_key to Trirhithrum/key/SF10_key to Trirhithrum/Media/Html/desc_Trirhithrum_albonigrum.html
- SF10_ZooKeys_key to Trirhithrum/key/SF10_key to Trirhithrum/Media/Html/desc_Trirhithrum_albonigrum.xml
- SF10_ZooKeys_key to Trirhithrum/key/SF10_key to Trirhithrum/Media/Html/desc_Trirhithrum_albopleurale.html
- SF10_ZooKeys_key to Trirhithrum/key/SF10_key to Trirhithrum/Media/Html/desc_Trirhithrum_albopleurale.xml
- SF10_ZooKeys_key to Trirhithrum/key/SF10_key to Trirhithrum/Media/Html/desc_Trirhithrum_argenteocuneatum.html
- SF10_ZooKeys_key to Trirhithrum/key/SF10_key to Trirhithrum/Media/Html/desc_Trirhithrum_argenteocuneatum.xml
- SF10_ZooKeys_key to Trirhithrum/key/SF10_key to Trirhithrum/Media/Html/desc_Trirhithrum_argutum_female_male_unknown.html
- SF10_ZooKeys_key to Trirhithrum/key/SF10_key to Trirhithrum/Media/Html/desc_Trirhithrum_argutum_female_male_unknown.xml
- SF10_ZooKeys_key to Trirhithrum/key/SF10_key to Trirhithrum/Media/Html/desc_Trirhithrum_basale.html
- SF10_ZooKeys_key to Trirhithrum/key/SF10_key to Trirhithrum/Media/Html/desc_Trirhithrum_basale.xml
- SF10_ZooKeys_key to Trirhithrum/key/SF10_key to Trirhithrum/Media/Html/desc_Trirhithrum_brachypterum.html
- SF10_ZooKeys_key to Trirhithrum/key/SF10_key to Trirhithrum/Media/Html/desc_Trirhithrum_brachypterum.xml
- SF10_ZooKeys_key to Trirhithrum/key/SF10_key to Trirhithrum/Media/Html/desc_Trirhithrum_coffeae.html
- SF10_ZooKeys_key to Trirhithrum/key/SF10_key to Trirhithrum/Media/Html/desc_Trirhithrum_coffeae.xml
- SF10_ZooKeys_key to Trirhithrum/key/SF10_key to Trirhithrum/Media/Html/desc_Trirhithrum_crescentis_male_female_unknown.html
- SF10_ZooKeys_key to Trirhithrum/key/SF10_key to Trirhithrum/Media/Html/desc_Trirhithrum_crescentis_male_female_unknown.xml
- SF10_ZooKeys_key to Trirhithrum/key/SF10_key to Trirhithrum/Media/Html/desc_Trirhithrum_culcasiae.html
- SF10_ZooKeys_key to Trirhithrum/key/SF10_key to Trirhithrum/Media/Html/desc_Trirhithrum_culcasiae.xml
- SF10_ZooKeys_key to Trirhithrum/key/SF10_key to Trirhithrum/Media/Html/desc_Trirhithrum_demeyeri.html
- SF10_ZooKeys_key to Trirhithrum/key/SF10_key to Trirhithrum/Media/Html/desc_Trirhithrum_demeyeri.xml
- SF10_ZooKeys_key to Trirhithrum/key/SF10_key to Trirhithrum/Media/Html/desc_Trirhithrum_dimorphum.html
- SF10_ZooKeys_key to Trirhithrum/key/SF10_key to Trirhithrum/Media/Html/desc_Trirhithrum_dimorphum.xml
- SF10_ZooKeys_key to Trirhithrum/key/SF10_key to Trirhithrum/Media/Html/desc_Trirhithrum_divisum_female_male_unknown.html
- SF10_ZooKeys_key to Trirhithrum/key/SF10_key to Trirhithrum/Media/Html/desc_Trirhithrum_divisum_female_male_unknown.xml
- SF10_ZooKeys_key to Trirhithrum/key/SF10_key to Trirhithrum/Media/Html/desc_Trirhithrum_fraternum.html
- SF10_ZooKeys_key to Trirhithrum/key/SF10_key to Trirhithrum/Media/Html/desc_Trirhithrum_fraternum.xml
- SF10_ZooKeys_key to Trirhithrum/key/SF10_key to Trirhithrum/Media/Html/desc_Trirhithrum_homogeneum.html
- SF10_ZooKeys_key to Trirhithrum/key/SF10_key to Trirhithrum/Media/Html/desc_Trirhithrum_homogeneum.xml
- SF10_ZooKeys_key to Trirhithrum/key/SF10_key to Trirhithrum/Media/Html/desc_Trirhithrum_inscriptum.html
- SF10_ZooKeys_key to Trirhithrum/key/SF10_key to Trirhithrum/Media/Html/desc_Trirhithrum_inscriptum.xml
- SF10_ZooKeys_key to Trirhithrum/key/SF10_key to Trirhithrum/Media/Html/desc_Trirhithrum_iridescens.html
- SF10_ZooKeys_key to Trirhithrum/key/SF10_key to Trirhithrum/Media/Html/desc_Trirhithrum_iridescens.xml
- SF10_ZooKeys_key to Trirhithrum/key/SF10_key to Trirhithrum/Media/Html/desc_Trirhithrum_leonense.html
- SF10_ZooKeys_key to Trirhithrum/key/SF10_key to Trirhithrum/Media/Html/desc_Trirhithrum_leonense.xml
- SF10_ZooKeys_key to Trirhithrum/key/SF10_key to Trirhithrum/Media/Html/desc_Trirhithrum_manganum.html
- SF10_ZooKeys_key to Trirhithrum/key/SF10_key to Trirhithrum/Media/Html/desc_Trirhithrum_manganum.xml
- SF10_ZooKeys_key to Trirhithrum/key/SF10_key to Trirhithrum/Media/Html/desc_Trirhithrum_meladiscum.html
- SF10_ZooKeys_key to Trirhithrum/key/SF10_key to Trirhithrum/Media/Html/desc_Trirhithrum_meladiscum.xml
- SF10_ZooKeys_key to Trirhithrum/key/SF10_key to Trirhithrum/Media/Html/desc_Trirhithrum_micans.html
- SF10_ZooKeys_key to Trirhithrum/key/SF10_key to Trirhithrum/Media/Html/desc_Trirhithrum_micans.xml
- SF10_ZooKeys_key to Trirhithrum/key/SF10_key to Trirhithrum/Media/Html/desc_Trirhithrum_nigerrimum.html
- SF10_ZooKeys_key to Trirhithrum/key/SF10_key to Trirhithrum/Media/Html/desc_Trirhithrum_nigerrimum.xml
- SF10_ZooKeys_key to Trirhithrum/key/SF10_key to Trirhithrum/Media/Html/desc_Trirhithrum_nigrum.html
- SF10_ZooKeys_key to Trirhithrum/key/SF10_key to Trirhithrum/Media/Html/desc_Trirhithrum_nigrum.xml
- SF10_ZooKeys_key to Trirhithrum/key/SF10_key to Trirhithrum/Media/Html/desc_Trirhithrum_nitidum.html
- SF10_ZooKeys_key to Trirhithrum/key/SF10_key to Trirhithrum/Media/Html/desc_Trirhithrum_nitidum.xml
- SF10_ZooKeys_key to Trirhithrum/key/SF10_key to Trirhithrum/Media/Html/desc_Trirhithrum_notandum.html
- SF10_ZooKeys_key to Trirhithrum/key/SF10_key to Trirhithrum/Media/Html/desc_Trirhithrum_notandum.xml
- SF10_ZooKeys_key to Trirhithrum/key/SF10_key to Trirhithrum/Media/Html/desc_Trirhithrum_obscurum.html
- SF10_ZooKeys_key to Trirhithrum/key/SF10_key to Trirhithrum/Media/Html/desc_Trirhithrum_obscurum.xml
- SF10_ZooKeys_key to Trirhithrum/key/SF10_key to Trirhithrum/Media/Html/desc_Trirhithrum_occipitale.html
- SF10_ZooKeys_key to Trirhithrum/key/SF10_key to Trirhithrum/Media/Html/desc_Trirhithrum_occipitale.xml
- SF10_ZooKeys_key to Trirhithrum/key/SF10_key to Trirhithrum/Media/Html/desc_Trirhithrum_ochriceps_male_female_unknown.html
- SF10_ZooKeys_key to Trirhithrum/key/SF10_key to Trirhithrum/Media/Html/desc_Trirhithrum_ochriceps_male_female_unknown.xml
- SF10_ZooKeys_key to Trirhithrum/key/SF10_key to Trirhithrum/Media/Html/desc_Trirhithrum_overlaeti.html
- SF10_ZooKeys_key to Trirhithrum/key/SF10_key to Trirhithrum/Media/Html/desc_Trirhithrum_overlaeti.xml
- SF10_ZooKeys_key to Trirhithrum/key/SF10_key to Trirhithrum/Media/Html/desc_Trirhithrum_psychotriae.html
- SF10_ZooKeys_key to Trirhithrum/key/SF10_key to Trirhithrum/Media/Html/desc_Trirhithrum_psychotriae.xml
- SF10_ZooKeys_key to Trirhithrum/key/SF10_key to Trirhithrum/Media/Html/desc_Trirhithrum_quadrimaculatum.html
- SF10_ZooKeys_key to Trirhithrum/key/SF10_key to Trirhithrum/Media/Html/desc_Trirhithrum_quadrimaculatum.xml
- SF10_ZooKeys_key to Trirhithrum/key/SF10_key to Trirhithrum/Media/Html/desc_Trirhithrum_resplendens_male_female_unknown.html
- SF10_ZooKeys_key to Trirhithrum/key/SF10_key to Trirhithrum/Media/Html/desc_Trirhithrum_resplendens_male_female_unknown.xml
- SF10_ZooKeys_key to Trirhithrum/key/SF10_key to Trirhithrum/Media/Html/desc_Trirhithrum_scintillans.html
- SF10_ZooKeys_key to Trirhithrum/key/SF10_key to Trirhithrum/Media/Html/desc_Trirhithrum_scintillans.xml
- SF10_ZooKeys_key to Trirhithrum/key/SF10_key to Trirhithrum/Media/Html/desc_Trirhithrum_senex.html
- SF10_ZooKeys_key to Trirhithrum/key/SF10_key to Trirhithrum/Media/Html/desc_Trirhithrum_senex.xml
- SF10_ZooKeys_key to Trirhithrum/key/SF10_key to Trirhithrum/Media/Html/desc_Trirhithrum_stecki.html
- SF10_ZooKeys_key to Trirhithrum/key/SF10_key to Trirhithrum/Media/Html/desc_Trirhithrum_stecki.xml
- SF10_ZooKeys_key to Trirhithrum/key/SF10_key to Trirhithrum/Media/Html/desc_Trirhithrum_stubbsi_male_female_unknown.html
- SF10_ZooKeys_key to Trirhithrum/key/SF10_key to Trirhithrum/Media/Html/desc_Trirhithrum_stubbsi_male_female_unknown.xml
- SF10_ZooKeys_key to Trirhithrum/key/SF10_key to Trirhithrum/Media/Html/desc_Trirhithrum_teres.html
- SF10_ZooKeys_key to Trirhithrum/key/SF10_key to Trirhithrum/Media/Html/desc_Trirhithrum_teres.xml
- SF10_ZooKeys_key to Trirhithrum/key/SF10_key to Trirhithrum/Media/Html/desc_Trirhithrum_transiens.html
- SF10_ZooKeys_key to Trirhithrum/key/SF10_key to Trirhithrum/Media/Html/desc_Trirhithrum_transiens.xml
- SF10_ZooKeys_key to Trirhithrum/key/SF10_key to Trirhithrum/Media/Html/desc_Trirhithrum_validum.html
- SF10_ZooKeys_key to Trirhithrum/key/SF10_key to Trirhithrum/Media/Html/desc_Trirhithrum_validum.xml
- SF10_ZooKeys_key to Trirhithrum/key/SF10_key to Trirhithrum/Media/Html/desc_Trirhithrum_viride_female_male_unknown.html
- SF10_ZooKeys_key to Trirhithrum/key/SF10_key to Trirhithrum/Media/Html/desc_Trirhithrum_viride_female_male_unknown.xml
- SF10_ZooKeys_key to Trirhithrum/key/SF10_key to Trirhithrum/Media/Html/Trirhithrum albomaculatum.htm
- SF10_ZooKeys_key to Trirhithrum/key/SF10_key to Trirhithrum/Media/Html/Trirhithrum albonigrum.htm
- SF10_ZooKeys_key to Trirhithrum/key/SF10_key to Trirhithrum/Media/Html/Trirhithrum albopleurale.htm
- SF10_ZooKeys_key to Trirhithrum/key/SF10_key to Trirhithrum/Media/Html/Trirhithrum argenteocuneatum.htm
- SF10_ZooKeys_key to Trirhithrum/key/SF10_key to Trirhithrum/Media/Html/Trirhithrum argutum.htm
- SF10_ZooKeys_key to Trirhithrum/key/SF10_key to Trirhithrum/Media/Html/Trirhithrum basale.htm
- SF10_ZooKeys_key to Trirhithrum/key/SF10_key to Trirhithrum/Media/Html/Trirhithrum bimaculatum.htm
- SF10_ZooKeys_key to Trirhithrum/key/SF10_key to Trirhithrum/Media/Html/Trirhithrum brachypterum.htm
- SF10_ZooKeys_key to Trirhithrum/key/SF10_key to Trirhithrum/Media/Html/Trirhithrum coffeae.htm
- SF10_ZooKeys_key to Trirhithrum/key/SF10_key to Trirhithrum/Media/Html/Trirhithrum crescentis.htm
- SF10_ZooKeys_key to Trirhithrum/key/SF10_key to Trirhithrum/Media/Html/Trirhithrum culcasiae.htm
- SF10_ZooKeys_key to Trirhithrum/key/SF10_key to Trirhithrum/Media/Html/Trirhithrum demeyeri.htm
- SF10_ZooKeys_key to Trirhithrum/key/SF10_key to Trirhithrum/Media/Html/Trirhithrum dimorphum.htm
- SF10_ZooKeys_key to Trirhithrum/key/SF10_key to Trirhithrum/Media/Html/Trirhithrum divisum.htm
- SF10_ZooKeys_key to Trirhithrum/key/SF10_key to Trirhithrum/Media/Html/Trirhithrum fraternum.htm
- SF10_ZooKeys_key to Trirhithrum/key/SF10_key to Trirhithrum/Media/Html/Trirhithrum homogeneum.htm
- SF10_ZooKeys_key to Trirhithrum/key/SF10_key to Trirhithrum/Media/Html/Trirhithrum inscriptum.htm
- SF10_ZooKeys_key to Trirhithrum/key/SF10_key to Trirhithrum/Media/Html/Trirhithrum iridescens.htm
- SF10_ZooKeys_key to Trirhithrum/key/SF10_key to Trirhithrum/Media/Html/Trirhithrum leonense.htm
- SF10_ZooKeys_key to Trirhithrum/key/SF10_key to Trirhithrum/Media/Html/Trirhithrum manganum.htm
- SF10_ZooKeys_key to Trirhithrum/key/SF10_key to Trirhithrum/Media/Html/Trirhithrum meladiscum.htm
- SF10_ZooKeys_key to Trirhithrum/key/SF10_key to Trirhithrum/Media/Html/Trirhithrum micans.htm
- SF10_ZooKeys_key to Trirhithrum/key/SF10_key to Trirhithrum/Media/Html/Trirhithrum nigerrimum.htm
- SF10_ZooKeys_key to Trirhithrum/key/SF10_key to Trirhithrum/Media/Html/Trirhithrum nigrum.htm
- SF10_ZooKeys_key to Trirhithrum/key/SF10_key to Trirhithrum/Media/Html/Trirhithrum nitidum.htm
- SF10_ZooKeys_key to Trirhithrum/key/SF10_key to Trirhithrum/Media/Html/Trirhithrum notandum.htm
- SF10_ZooKeys_key to Trirhithrum/key/SF10_key to Trirhithrum/Media/Html/Trirhithrum obscurum.htm
- SF10_ZooKeys_key to Trirhithrum/key/SF10_key to Trirhithrum/Media/Html/Trirhithrum occipitale.htm
- SF10_ZooKeys_key to Trirhithrum/key/SF10_key to Trirhithrum/Media/Html/Trirhithrum ochriceps.htm
- SF10_ZooKeys_key to Trirhithrum/key/SF10_key to Trirhithrum/Media/Html/Trirhithrum overlaeti.htm
- SF10_ZooKeys_key to Trirhithrum/key/SF10_key to Trirhithrum/Media/Html/Trirhithrum psychotriae.htm
- SF10_ZooKeys_key to Trirhithrum/key/SF10_key to Trirhithrum/Media/Html/Trirhithrum quadrimaculatum.htm
- SF10_ZooKeys_key to Trirhithrum/key/SF10_key to Trirhithrum/Media/Html/Trirhithrum resplendens.htm
- SF10_ZooKeys_key to Trirhithrum/key/SF10_key to Trirhithrum/Media/Html/Trirhithrum scintillans.htm
- SF10_ZooKeys_key to Trirhithrum/key/SF10_key to Trirhithrum/Media/Html/Trirhithrum senex.htm
- SF10_ZooKeys_key to Trirhithrum/key/SF10_key to Trirhithrum/Media/Html/Trirhithrum stecki.htm
- SF10_ZooKeys_key to Trirhithrum/key/SF10_key to Trirhithrum/Media/Html/Trirhithrum stubbsi.htm
- SF10_ZooKeys_key to Trirhithrum/key/SF10_key to Trirhithrum/Media/Html/Trirhithrum teres.htm
- SF10_ZooKeys_key to Trirhithrum/key/SF10_key to Trirhithrum/Media/Html/Trirhithrum transiens.htm
- SF10_ZooKeys_key to Trirhithrum/key/SF10_key to Trirhithrum/Media/Html/Trirhithrum validum.htm
- SF10_ZooKeys_key to Trirhithrum/key/SF10_key to Trirhithrum/Media/Html/Trirhithrum viride.htm
- SF10_ZooKeys_key to Trirhithrum/key/SF10_key to Trirhithrum/Media/Images/
- SF10_ZooKeys_key to Trirhithrum/key/SF10_key to Trirhithrum/Media/Images/.DS_Store
- SF10_ZooKeys_key to Trirhithrum/key/SF10_key to Trirhithrum/Media/Images/0_cover.jpg
- SF10_ZooKeys_key to Trirhithrum/key/SF10_key to Trirhithrum/Media/Images/115 habitus (photo (c) Copeland).jpg
- SF10_ZooKeys_key to Trirhithrum/key/SF10_key to Trirhithrum/Media/Images/115 head-thorax oblique (automontage (c) NHM).jpg
- SF10_ZooKeys_key to Trirhithrum/key/SF10_key to Trirhithrum/Media/Images/115 scutellum dorsal (automontage (c) NHM).jpg
- SF10_ZooKeys_key to Trirhithrum/key/SF10_key to Trirhithrum/Media/Images/115 wing dorsal (automontage (c) NHM).jpg
- SF10_ZooKeys_key to Trirhithrum/key/SF10_key to Trirhithrum/Media/Images/116 head-thorax oblique (automontage (c) NHM).jpg
- SF10_ZooKeys_key to Trirhithrum/key/SF10_key to Trirhithrum/Media/Images/116 scutellum dorsal (automontage (c) NHM).jpg
- SF10_ZooKeys_key to Trirhithrum/key/SF10_key to Trirhithrum/Media/Images/116 wing dorsal (automontage (c) NHM).jpg
- SF10_ZooKeys_key to Trirhithrum/key/SF10_key to Trirhithrum/Media/Images/117 head-thorax oblique (automontage (c) NHM).jpg
- SF10_ZooKeys_key to Trirhithrum/key/SF10_key to Trirhithrum/Media/Images/117 scutellum dorsal (automontage (c) NHM).jpg
- SF10_ZooKeys_key to Trirhithrum/key/SF10_key to Trirhithrum/Media/Images/117 wing dorsal (automontage (c) NHM).jpg
- SF10_ZooKeys_key to Trirhithrum/key/SF10_key to Trirhithrum/Media/Images/118 female wing dorsal (automontage (c) NHM).jpg
- SF10_ZooKeys_key to Trirhithrum/key/SF10_key to Trirhithrum/Media/Images/118 head-thorax oblique (automontage (c) NHM).jpg
- SF10_ZooKeys_key to Trirhithrum/key/SF10_key to Trirhithrum/Media/Images/118 male mesonotal mtrichia dorso-lateral (montage (c) NHM).jpg
- SF10_ZooKeys_key to Trirhithrum/key/SF10_key to Trirhithrum/Media/Images/118 male wing dorsal (automontage (c) NHM).jpg
- SF10_ZooKeys_key to Trirhithrum/key/SF10_key to Trirhithrum/Media/Images/119 head-thorax oblique (automontage (c) NHM).jpg
- SF10_ZooKeys_key to Trirhithrum/key/SF10_key to Trirhithrum/Media/Images/119 scutellum dorsal (automontage (c) NHM).jpg
- SF10_ZooKeys_key to Trirhithrum/key/SF10_key to Trirhithrum/Media/Images/119 wing dorsal (automontage (c) NHM).jpg
- SF10_ZooKeys_key to Trirhithrum/key/SF10_key to Trirhithrum/Media/Images/120 head anterior (automontage (c) NHM).jpg
- SF10_ZooKeys_key to Trirhithrum/key/SF10_key to Trirhithrum/Media/Images/120 head-thorax oblique (automontage (c) NHM).jpg
- SF10_ZooKeys_key to Trirhithrum/key/SF10_key to Trirhithrum/Media/Images/120 wing dorsal (automontage (c) NHM).jpg
- SF10_ZooKeys_key to Trirhithrum/key/SF10_key to Trirhithrum/Media/Images/121 head-thorax oblique (automontage (c) NHM).jpg
- SF10_ZooKeys_key to Trirhithrum/key/SF10_key to Trirhithrum/Media/Images/121 wing dorsal (automontage (c) NHM).jpg
- SF10_ZooKeys_key to Trirhithrum/key/SF10_key to Trirhithrum/Media/Images/122 female wing base dorsal (automontage (c) NHM).jpg
- SF10_ZooKeys_key to Trirhithrum/key/SF10_key to Trirhithrum/Media/Images/122 female wing dorsal (automontage (c) NHM).jpg
- SF10_ZooKeys_key to Trirhithrum/key/SF10_key to Trirhithrum/Media/Images/122 head-thorax oblique (automontage (c) NHM).jpg
- SF10_ZooKeys_key to Trirhithrum/key/SF10_key to Trirhithrum/Media/Images/122 male wing base dorsal (automontage (c) NHM).jpg
- SF10_ZooKeys_key to Trirhithrum/key/SF10_key to Trirhithrum/Media/Images/122 male wing dorsal (automontage (c) NHM).jpg
- SF10_ZooKeys_key to Trirhithrum/key/SF10_key to Trirhithrum/Media/Images/123 abdomen dorsal (automontage (c) copyNHM).JPG
- SF10_ZooKeys_key to Trirhithrum/key/SF10_key to Trirhithrum/Media/Images/123 abdomen dorsal (automontage (c) NHM).jpg
- SF10_ZooKeys_key to Trirhithrum/key/SF10_key to Trirhithrum/Media/Images/123 head-thorax oblique (automontage (c) NHM).jpg
- SF10_ZooKeys_key to Trirhithrum/key/SF10_key to Trirhithrum/Media/Images/123 wing dorsal (automontage (c) NHM).jpg
- SF10_ZooKeys_key to Trirhithrum/key/SF10_key to Trirhithrum/Media/Images/124 head anterior (automontage (c) NHM).jpg
- SF10_ZooKeys_key to Trirhithrum/key/SF10_key to Trirhithrum/Media/Images/124 head-thorax oblique (automontage (c) NHM).jpg
- SF10_ZooKeys_key to Trirhithrum/key/SF10_key to Trirhithrum/Media/Images/124 scutellum dorsal (automontage (c) NHM).jpg
- SF10_ZooKeys_key to Trirhithrum/key/SF10_key to Trirhithrum/Media/Images/124 wing dorsal (automontage (c) NHM).jpg
- SF10_ZooKeys_key to Trirhithrum/key/SF10_key to Trirhithrum/Media/Images/125 head-thorax oblique (automontage (c) NHM).jpg
- SF10_ZooKeys_key to Trirhithrum/key/SF10_key to Trirhithrum/Media/Images/125 scutellum dorsal (automontage (c) NHM).jpg
- SF10_ZooKeys_key to Trirhithrum/key/SF10_key to Trirhithrum/Media/Images/125 wing (drawing (c) Cimbebasia).jpg
- SF10_ZooKeys_key to Trirhithrum/key/SF10_key to Trirhithrum/Media/Images/125 wing dorsal (automontage (c) NHM).jpg
- SF10_ZooKeys_key to Trirhithrum/key/SF10_key to Trirhithrum/Media/Images/126 female wing dorsal (automontage (c) NHM).jpg
- SF10_ZooKeys_key to Trirhithrum/key/SF10_key to Trirhithrum/Media/Images/126 head-thorax oblique (automontage (c) NHM).jpg
- SF10_ZooKeys_key to Trirhithrum/key/SF10_key to Trirhithrum/Media/Images/126 male wing dorsal (automontage (c) NHM).jpg
- SF10_ZooKeys_key to Trirhithrum/key/SF10_key to Trirhithrum/Media/Images/127 female wing dorsal (automontage (c) NHM).jpg
- SF10_ZooKeys_key to Trirhithrum/key/SF10_key to Trirhithrum/Media/Images/127 habitus (photo (c) Copeland).jpg
- SF10_ZooKeys_key to Trirhithrum/key/SF10_key to Trirhithrum/Media/Images/127 head-thorax oblique (automontage (c) NHM).jpg
- SF10_ZooKeys_key to Trirhithrum/key/SF10_key to Trirhithrum/Media/Images/127 male wing dorsal (automontage (c) NHM).jpg
- SF10_ZooKeys_key to Trirhithrum/key/SF10_key to Trirhithrum/Media/Images/128 habitus (photo (c) Copeland).jpg
- SF10_ZooKeys_key to Trirhithrum/key/SF10_key to Trirhithrum/Media/Images/128 head-thorax oblique (automontage (c) NHM).jpg
- SF10_ZooKeys_key to Trirhithrum/key/SF10_key to Trirhithrum/Media/Images/128 wing dorsal (automontage (c) NHM).jpg
- SF10_ZooKeys_key to Trirhithrum/key/SF10_key to Trirhithrum/Media/Images/129 head-thorax oblique (automontage (c) NHM).jpg
- SF10_ZooKeys_key to Trirhithrum/key/SF10_key to Trirhithrum/Media/Images/129 wing dorsal (automontage (c) NHM).jpg
- SF10_ZooKeys_key to Trirhithrum/key/SF10_key to Trirhithrum/Media/Images/130 habitus (photo (c) Copeland).jpg
- SF10_ZooKeys_key to Trirhithrum/key/SF10_key to Trirhithrum/Media/Images/130 head-thorax oblique (automontage (c) NHM).jpg
- SF10_ZooKeys_key to Trirhithrum/key/SF10_key to Trirhithrum/Media/Images/130 scutellum dorsal (automontage (c) NHM).jpg
- SF10_ZooKeys_key to Trirhithrum/key/SF10_key to Trirhithrum/Media/Images/130 wing dorsal (automontage (c) NHM).jpg
- SF10_ZooKeys_key to Trirhithrum/key/SF10_key to Trirhithrum/Media/Images/131 head anterior (automontage (c) NHM).jpg
- SF10_ZooKeys_key to Trirhithrum/key/SF10_key to Trirhithrum/Media/Images/131 head-thorax oblique (automontage (c) NHM).jpg
- SF10_ZooKeys_key to Trirhithrum/key/SF10_key to Trirhithrum/Media/Images/131 scutellum dorsal (automontage (c) NHM).jpg
- SF10_ZooKeys_key to Trirhithrum/key/SF10_key to Trirhithrum/Media/Images/131 wing dorsal (automontage (c) NHM).jpg
- SF10_ZooKeys_key to Trirhithrum/key/SF10_key to Trirhithrum/Media/Images/132 head-thorax oblique (automontage (c) NHM).jpg
- SF10_ZooKeys_key to Trirhithrum/key/SF10_key to Trirhithrum/Media/Images/132 wing (drawing (c) Cimbebasia).jpg
- SF10_ZooKeys_key to Trirhithrum/key/SF10_key to Trirhithrum/Media/Images/132 wing dorsal (automontage (c) NHM).jpg
- SF10_ZooKeys_key to Trirhithrum/key/SF10_key to Trirhithrum/Media/Images/133 female wing dorsal (automontage (c) NHM).jpg
- SF10_ZooKeys_key to Trirhithrum/key/SF10_key to Trirhithrum/Media/Images/133 head-thorax oblique (automontage (c) NHM).jpg
- SF10_ZooKeys_key to Trirhithrum/key/SF10_key to Trirhithrum/Media/Images/133 male mesonotal microtrichia ant-dorsal (montage (c) NHM).jpg
- SF10_ZooKeys_key to Trirhithrum/key/SF10_key to Trirhithrum/Media/Images/133 male wing dorsal (automontage (c) NHM).jpg
- SF10_ZooKeys_key to Trirhithrum/key/SF10_key to Trirhithrum/Media/Images/134 female wing dorsal (automontage (c) NHM).jpg
- SF10_ZooKeys_key to Trirhithrum/key/SF10_key to Trirhithrum/Media/Images/134 habitus (photo (c) Copeland).jpg
- SF10_ZooKeys_key to Trirhithrum/key/SF10_key to Trirhithrum/Media/Images/134 head-thorax oblique (automontage (c) NHM).jpg
- SF10_ZooKeys_key to Trirhithrum/key/SF10_key to Trirhithrum/Media/Images/134 male wing dorsal (automontage (c) NHM).jpg
- SF10_ZooKeys_key to Trirhithrum/key/SF10_key to Trirhithrum/Media/Images/135 head-thorax oblique (automontage (c) NHM).jpg
- SF10_ZooKeys_key to Trirhithrum/key/SF10_key to Trirhithrum/Media/Images/135 wing dorsal (automontage (c) NHM).jpg
- SF10_ZooKeys_key to Trirhithrum/key/SF10_key to Trirhithrum/Media/Images/136 female wing base dorsal (automontage (c) NHM).jpg
- SF10_ZooKeys_key to Trirhithrum/key/SF10_key to Trirhithrum/Media/Images/136 female wing dorsal (automontage (c) NHM).jpg
- SF10_ZooKeys_key to Trirhithrum/key/SF10_key to Trirhithrum/Media/Images/136 habitus (photo (c) Copeland).jpg
- SF10_ZooKeys_key to Trirhithrum/key/SF10_key to Trirhithrum/Media/Images/136 head-thorax oblique (automontage (c) NHM).jpg
- SF10_ZooKeys_key to Trirhithrum/key/SF10_key to Trirhithrum/Media/Images/136 male wing base dorsal (automontage (c) NHM).jpg
- SF10_ZooKeys_key to Trirhithrum/key/SF10_key to Trirhithrum/Media/Images/136 male wing dorsal (automontage (c) NHM).jpg
- SF10_ZooKeys_key to Trirhithrum/key/SF10_key to Trirhithrum/Media/Images/137 habitus (photo (c) Copeland).jpg
- SF10_ZooKeys_key to Trirhithrum/key/SF10_key to Trirhithrum/Media/Images/137 head-thorax oblique (automontage (c) NHM).jpg
- SF10_ZooKeys_key to Trirhithrum/key/SF10_key to Trirhithrum/Media/Images/137 wing dorsal (automontage (c) NHM).jpg
- SF10_ZooKeys_key to Trirhithrum/key/SF10_key to Trirhithrum/Media/Images/138 head-thorax oblique (automontage (c) NHM).jpg
- SF10_ZooKeys_key to Trirhithrum/key/SF10_key to Trirhithrum/Media/Images/138 scutellum dorsal (automontage (c) NHM).jpg
- SF10_ZooKeys_key to Trirhithrum/key/SF10_key to Trirhithrum/Media/Images/138 wing dorsal (automontage (c) NHM).jpg
- SF10_ZooKeys_key to Trirhithrum/key/SF10_key to Trirhithrum/Media/Images/139 female wing dorsal (automontage (c) NHM).jpg
- SF10_ZooKeys_key to Trirhithrum/key/SF10_key to Trirhithrum/Media/Images/139 head-thorax oblique (automontage (c) NHM).jpg
- SF10_ZooKeys_key to Trirhithrum/key/SF10_key to Trirhithrum/Media/Images/139 male wing dorsal (automontage (c) NHM).jpg
- SF10_ZooKeys_key to Trirhithrum/key/SF10_key to Trirhithrum/Media/Images/140 head-thorax oblique (automontage (c) NHM).jpg
- SF10_ZooKeys_key to Trirhithrum/key/SF10_key to Trirhithrum/Media/Images/140 wing dorsal (automontage (c) NHM).jpg
- SF10_ZooKeys_key to Trirhithrum/key/SF10_key to Trirhithrum/Media/Images/141 abdomen dorsal (automontage (c) NHM).jpg
- SF10_ZooKeys_key to Trirhithrum/key/SF10_key to Trirhithrum/Media/Images/141 head-thorax oblique (automontage (c) NHM).jpg
- SF10_ZooKeys_key to Trirhithrum/key/SF10_key to Trirhithrum/Media/Images/141 wing base dorsal (automontage (c) NHM).jpg
- SF10_ZooKeys_key to Trirhithrum/key/SF10_key to Trirhithrum/Media/Images/141 wing dorsal (automontage (c) NHM).jpg
- SF10_ZooKeys_key to Trirhithrum/key/SF10_key to Trirhithrum/Media/Images/142 head-thorax oblique (automontage (c) NHM).jpg
- SF10_ZooKeys_key to Trirhithrum/key/SF10_key to Trirhithrum/Media/Images/142 wing dorsal (automontage (c) NHM).jpg
- SF10_ZooKeys_key to Trirhithrum/key/SF10_key to Trirhithrum/Media/Images/143 habitus (photo (c) Copeland).jpg
- SF10_ZooKeys_key to Trirhithrum/key/SF10_key to Trirhithrum/Media/Images/143 head-thorax oblique (automontage (c) NHM).jpg
- SF10_ZooKeys_key to Trirhithrum/key/SF10_key to Trirhithrum/Media/Images/143 scutellum dorsal (automontage (c) NHM).jpg
- SF10_ZooKeys_key to Trirhithrum/key/SF10_key to Trirhithrum/Media/Images/143 wing dorsal (automontage (c) NHM).jpg
- SF10_ZooKeys_key to Trirhithrum/key/SF10_key to Trirhithrum/Media/Images/144 female wing dorsal (automontage (c) NHM).jpg
- SF10_ZooKeys_key to Trirhithrum/key/SF10_key to Trirhithrum/Media/Images/144 head-thorax oblique (automontage (c) NHM).jpg
- SF10_ZooKeys_key to Trirhithrum/key/SF10_key to Trirhithrum/Media/Images/144 male wing dorsal (automontage (c) NHM).jpg
- SF10_ZooKeys_key to Trirhithrum/key/SF10_key to Trirhithrum/Media/Images/145 head-thorax oblique (automontage (c) NHM).jpg
- SF10_ZooKeys_key to Trirhithrum/key/SF10_key to Trirhithrum/Media/Images/145 wing dorsal (automontage (c) NHM).jpg
- SF10_ZooKeys_key to Trirhithrum/key/SF10_key to Trirhithrum/Media/Images/146 head-thorax oblique (automontage (c) NHM).jpg
- SF10_ZooKeys_key to Trirhithrum/key/SF10_key to Trirhithrum/Media/Images/146 wing dorsal (automontage (c) NHM).jpg
- SF10_ZooKeys_key to Trirhithrum/key/SF10_key to Trirhithrum/Media/Images/147 head-thorax oblique (automontage (c) NHM).jpg
- SF10_ZooKeys_key to Trirhithrum/key/SF10_key to Trirhithrum/Media/Images/147 wing dorsal (automontage (c) NHM).jpg
- SF10_ZooKeys_key to Trirhithrum/key/SF10_key to Trirhithrum/Media/Images/148 female wing dorsal (automontage (c) NHM).jpg
- SF10_ZooKeys_key to Trirhithrum/key/SF10_key to Trirhithrum/Media/Images/148 head-thorax oblique (automontage (c) NHM).jpg
- SF10_ZooKeys_key to Trirhithrum/key/SF10_key to Trirhithrum/Media/Images/148 male wing dorsal (automontage (c) NHM).jpg
- SF10_ZooKeys_key to Trirhithrum/key/SF10_key to Trirhithrum/Media/Images/148 wing (drawings (c) Cimbebasia).jpg
- SF10_ZooKeys_key to Trirhithrum/key/SF10_key to Trirhithrum/Media/Images/149 head-thorax oblique (automontage (c) NHM).jpg
- SF10_ZooKeys_key to Trirhithrum/key/SF10_key to Trirhithrum/Media/Images/149 scutellum dorsal (automontage (c) NHM).jpg
- SF10_ZooKeys_key to Trirhithrum/key/SF10_key to Trirhithrum/Media/Images/149 wing (drawing (c) Cimbebasia).jpg
- SF10_ZooKeys_key to Trirhithrum/key/SF10_key to Trirhithrum/Media/Images/149 wing dorsal (automontage (c) NHM).jpg
- SF10_ZooKeys_key to Trirhithrum/key/SF10_key to Trirhithrum/Media/Images/150 head-thorax oblique (automontage (c) NHM).jpg
- SF10_ZooKeys_key to Trirhithrum/key/SF10_key to Trirhithrum/Media/Images/150 wing (drawing (c) Cimbebasia).jpg
- SF10_ZooKeys_key to Trirhithrum/key/SF10_key to Trirhithrum/Media/Images/150 wing dorsal (automontage (c) NHM).jpg
- SF10_ZooKeys_key to Trirhithrum/key/SF10_key to Trirhithrum/Media/Images/151 head anterior (automontage (c) NHM).jpg
- SF10_ZooKeys_key to Trirhithrum/key/SF10_key to Trirhithrum/Media/Images/151 head-thorax oblique (automontage (c) NHM).jpg
- SF10_ZooKeys_key to Trirhithrum/key/SF10_key to Trirhithrum/Media/Images/151 wing dorsal (automontage (c) NHM).jpg
- SF10_ZooKeys_key to Trirhithrum/key/SF10_key to Trirhithrum/Media/Images/152 head-thorax oblique (automontage (c) NHM).jpg
- SF10_ZooKeys_key to Trirhithrum/key/SF10_key to Trirhithrum/Media/Images/152 wing (drawing (c) Cimbebasia).jpg
- SF10_ZooKeys_key to Trirhithrum/key/SF10_key to Trirhithrum/Media/Images/152 wing dorsal (automontage (c) NHM).jpg
- SF10_ZooKeys_key to Trirhithrum/key/SF10_key to Trirhithrum/Media/Images/153 head-thorax oblique (automontage (c) NHM).jpg
- SF10_ZooKeys_key to Trirhithrum/key/SF10_key to Trirhithrum/Media/Images/153 scutellum-abdomen dorsal (automontage (c) NHM).jpg
- SF10_ZooKeys_key to Trirhithrum/key/SF10_key to Trirhithrum/Media/Images/153 wing dorsal (automontage (c) NHM).jpg
- SF10_ZooKeys_key to Trirhithrum/key/SF10_key to Trirhithrum/Media/Images/154 head-thorax oblique (automontage (c) NHM).jpg
- SF10_ZooKeys_key to Trirhithrum/key/SF10_key to Trirhithrum/Media/Images/154 wing dorsal (automontage (c) NHM).jpg
- SF10_ZooKeys_key to Trirhithrum/key/SF10_key to Trirhithrum/Media/Images/char10_no_117 head-thorax oblique (automontage (c) NHM).jpg
- SF10_ZooKeys_key to Trirhithrum/key/SF10_key to Trirhithrum/Media/Images/char10_no_118 male mesonotal mtrichia dorso-lateral (montage (c) NHM)_male.jpg
- SF10_ZooKeys_key to Trirhithrum/key/SF10_key to Trirhithrum/Media/Images/char10_no_120 head-thorax oblique (automontage (c) NHM)_male.jpg
- SF10_ZooKeys_key to Trirhithrum/key/SF10_key to Trirhithrum/Media/Images/char10_no_122 head-thorax oblique (automontage (c) NHM)_female.jpg
- SF10_ZooKeys_key to Trirhithrum/key/SF10_key to Trirhithrum/Media/Images/char10_no_124 head-thorax oblique (automontage (c) NHM).jpg
- SF10_ZooKeys_key to Trirhithrum/key/SF10_key to Trirhithrum/Media/Images/char10_no_128 head-thorax oblique (automontage (c) NHM)_female.jpg
- SF10_ZooKeys_key to Trirhithrum/key/SF10_key to Trirhithrum/Media/Images/char10_no_130 head-thorax oblique (automontage (c) NHM)_male.jpg
- SF10_ZooKeys_key to Trirhithrum/key/SF10_key to Trirhithrum/Media/Images/char10_no_132 head-thorax oblique (automontage (c) NHM).jpg
- SF10_ZooKeys_key to Trirhithrum/key/SF10_key to Trirhithrum/Media/Images/char10_no_134 head-thorax oblique (automontage (c) NHM)_male.jpg
- SF10_ZooKeys_key to Trirhithrum/key/SF10_key to Trirhithrum/Media/Images/char10_no_137 head-thorax oblique (automontage (c) NHM)_female.jpg
- SF10_ZooKeys_key to Trirhithrum/key/SF10_key to Trirhithrum/Media/Images/char10_no_138 head-thorax oblique (automontage (c) NHM)_male.jpg
- SF10_ZooKeys_key to Trirhithrum/key/SF10_key to Trirhithrum/Media/Images/char10_no_141 head-thorax oblique (automontage (c) NHM)_male.jpg
- SF10_ZooKeys_key to Trirhithrum/key/SF10_key to Trirhithrum/Media/Images/char10_no_144 head-thorax oblique (automontage (c) NHM).jpg
- SF10_ZooKeys_key to Trirhithrum/key/SF10_key to Trirhithrum/Media/Images/char10_no_145 head-thorax oblique (automontage (c) NHM).jpg
- SF10_ZooKeys_key to Trirhithrum/key/SF10_key to Trirhithrum/Media/Images/char10_no_147 head-thorax oblique (automontage (c) NHM)_female.jpg
- SF10_ZooKeys_key to Trirhithrum/key/SF10_key to Trirhithrum/Media/Images/char10_no_148 head-thorax oblique (automontage (c) NHM)_male.jpg
- SF10_ZooKeys_key to Trirhithrum/key/SF10_key to Trirhithrum/Media/Images/char10_no_150 head-thorax oblique (automontage (c) NHM).jpg
- SF10_ZooKeys_key to Trirhithrum/key/SF10_key to Trirhithrum/Media/Images/char10_no_151 head-thorax oblique (automontage (c) NHM)_male.jpg
- SF10_ZooKeys_key to Trirhithrum/key/SF10_key to Trirhithrum/Media/Images/char10_no_152 head-thorax oblique (automontage (c) NHM)_male.jpg
- SF10_ZooKeys_key to Trirhithrum/key/SF10_key to Trirhithrum/Media/Images/char10_no_153 head-thorax oblique (automontage (c) NHM)_female.jpg
- SF10_ZooKeys_key to Trirhithrum/key/SF10_key to Trirhithrum/Media/Images/char10_no_154 head-thorax oblique (automontage (c) NHM)_female.jpg
- SF10_ZooKeys_key to Trirhithrum/key/SF10_key to Trirhithrum/Media/Images/char10_thorax_parts.png
- SF10_ZooKeys_key to Trirhithrum/key/SF10_key to Trirhithrum/Media/Images/char10_yes_133 head-thorax oblique (automontage (c) NHM)_male.jpg
- SF10_ZooKeys_key to Trirhithrum/key/SF10_key to Trirhithrum/Media/Images/char11_no_124 scutellum dorsal (automontage (c) NHM).jpg
- SF10_ZooKeys_key to Trirhithrum/key/SF10_key to Trirhithrum/Media/Images/char11_no_130 scutellum dorsal (automontage (c) NHM)_male.jpg
- SF10_ZooKeys_key to Trirhithrum/key/SF10_key to Trirhithrum/Media/Images/char11_thorax_parts.png
- SF10_ZooKeys_key to Trirhithrum/key/SF10_key to Trirhithrum/Media/Images/char11_yes_115 scutellum dorsal (automontage (c) NHM)_PS_female.jpg
- SF10_ZooKeys_key to Trirhithrum/key/SF10_key to Trirhithrum/Media/Images/char11_yes_116 scutellum dorsal (automontage (c) NHM)_PS_female.jpg
- SF10_ZooKeys_key to Trirhithrum/key/SF10_key to Trirhithrum/Media/Images/char11_yes_119 scutellum dorsal (automontage (c) NHM)_PS_female.jpg
- SF10_ZooKeys_key to Trirhithrum/key/SF10_key to Trirhithrum/Media/Images/char11_yes_131 scutellum dorsal (automontage (c) NHM).jpg
- SF10_ZooKeys_key to Trirhithrum/key/SF10_key to Trirhithrum/Media/Images/char11_yes_138 scutellum dorsal (automontage (c) NHM)_male.jpg
- SF10_ZooKeys_key to Trirhithrum/key/SF10_key to Trirhithrum/Media/Images/char11_yes_143 scutellum dorsal (automontage (c) NHM)_female.jpg
- SF10_ZooKeys_key to Trirhithrum/key/SF10_key to Trirhithrum/Media/Images/char11_yes_153 scutellum-abdomen dorsal (automontage (c) NHM)_female.jpg
- SF10_ZooKeys_key to Trirhithrum/key/SF10_key to Trirhithrum/Media/Images/char12_apicdark_115 scutellum dorsal (automontage (c) NHM)_PS_female.jpg
- SF10_ZooKeys_key to Trirhithrum/key/SF10_key to Trirhithrum/Media/Images/char12_apicdark_131 scutellum dorsal (automontage (c) NHM).jpg
- SF10_ZooKeys_key to Trirhithrum/key/SF10_key to Trirhithrum/Media/Images/char12_plaelines_116 scutellum dorsal (automontage (c) NHM)_PS_female.jpg
- SF10_ZooKeys_key to Trirhithrum/key/SF10_key to Trirhithrum/Media/Images/char12_plaelines_117 scutellum dorsal (automontage (c) NHM).jpg
- SF10_ZooKeys_key to Trirhithrum/key/SF10_key to Trirhithrum/Media/Images/char12_plaelines_119 scutellum dorsal (automontage (c) NHM)_PS_female.jpg
- SF10_ZooKeys_key to Trirhithrum/key/SF10_key to Trirhithrum/Media/Images/char12_plaelines_125 scutellum dorsal (automontage (c) NHM).jpg
- SF10_ZooKeys_key to Trirhithrum/key/SF10_key to Trirhithrum/Media/Images/char12_plaelines_149 scutellum dorsal (automontage (c) NHM).jpg
[truncated: 2,296 more entries]
