# Supplementary material for: A set of multi-entry identification keys to African frugivorous flies (Diptera, Tephritidae)
Source: Zookeys. 2014 Jul 24;(428):97–108. doi: 10.3897/zookeys.428.7366 (PMC4143993; doi:10.3897/zookeys.428.7366)
Supplement: Supplementary material 10 — Key to Trirhithrum [file zookeys-428-097-s010.zip › SF10_ZooKeys_key to Trirhithrum/key/SF10_key to Trirhithrum/Media/Html/desc_Trirhithrum_meladiscum.xml]

<?xml version='1.0' encoding='UTF-8'?>
<description>
  <key title='A set of multi-entry identification keys to African frugivorous flies (Diptera, Tephritidae)' authors='Massimiliano Virgilio, Ian White, Marc De Meyer'/>
  <entity name='Trirhithrum meladiscum'>
    <media>
      <media_item label='no caption' type='image'>
        <source path='../Images/134 female wing dorsal (automontage (c) NHM).jpg' type='image/jpeg'/>
        <icon path='../Thumbs/134 female wing dorsal (automontage (c) NHM)_TN.jpg' type='image/jpeg'/>
      </media_item>
      <media_item label='no caption' type='image'>
        <source path='../Images/134 male wing dorsal (automontage (c) NHM).jpg' type='image/jpeg'/>
        <icon path='../Thumbs/134 male wing dorsal (automontage (c) NHM)_TN.jpg' type='image/jpeg'/>
      </media_item>
      <media_item label='no caption' type='image'>
        <source path='../Images/134 habitus (photo (c) Copeland).jpg' type='image/jpeg'/>
        <icon path='../Thumbs/134 habitus (photo (c) Copeland)_TN.jpg' type='image/jpeg'/>
      </media_item>
      <media_item label='no caption' type='image'>
        <source path='../Images/134 head-thorax oblique (automontage (c) NHM).jpg' type='image/jpeg'/>
        <icon path='../Thumbs/134 head-thorax oblique (automontage (c) NHM)_TN.jpg' type='image/jpeg'/>
      </media_item>
      <media_item label='species description' type='text'>
        <source path='../Html/Trirhithrum meladiscum.htm' type='text/html'/>
      </media_item>
      <media_item label='taxonomy, description, distribution (bebif)' type='text'>
        <source path='http://projects.bebif.be/fruitfly/taxoninfo.html?id=134' type='unknown'/>
      </media_item>
      <media_item label='Encyclopedia of Life (eol)' type='text'>
        <source path='http://eol.org/pages/724874/overview' type='unknown'/>
      </media_item>
      <media_item label='Barcode of Life Data Systems (BOLD)' type='text'>
        <source path='http://www.boldsystems.org/index.php/Taxbrowser_Taxonpage?taxon=Trirhithrum+meladiscum&amp;searchTax=' type='unknown'/>
      </media_item>
    </media>
    <feature_group>
      <feature name='(key to Trirhithrum) sex'>
        <score text='male or female'/>
      </feature>
    </feature_group>
    <feature_group name='(key to Trirhithrum) head'>
      <feature name='(key to Trirhithrum) 1. arista'>
        <score text='long pubescent to plumose'/>
      </feature>
      <feature name='(key to Trirhithrum) 2. frontal setae'>
        <score text='2 pairs'/>
      </feature>
      <feature name='(key to Trirhithrum) 3. face'>
        <score text='white or pale yellow (at least on lower half) or dark, usually brown'/>
      </feature>
      <feature name='(key to Trirhithrum) 4. face black except for pale lateral and upper margin'>
        <score text='no'/>
      </feature>
    </feature_group>
    <feature_group name='(key to Trirhithrum) thorax'>
      <feature name='(key to Trirhithrum) 5. postpronotal lobe form'>
        <score text='dark centrally (usually a spot)'/>
      </feature>
      <feature name='(key to Trirhithrum) 7. scutum and abdomen reflecting metallic blue, green or purple'>
        <score text='no'/>
      </feature>
      <feature name='(key to Trirhithrum) 8. (male) scutum with silvery-white microtrichose covering at least anteriorly'>
        <score text='no'/>
      </feature>
      <feature name='(key to Trirhithrum) 10. scutum with 2 (or 3) silvery spots of microtrichia on suture'>
        <score text='no'/>
      </feature>
      <feature name='(key to Trirhithrum) 11. scutellum disc color'>
        <score text='largely dark'/>
      </feature>
      <feature name='(key to Trirhithrum) 13. (scutellum disk largely dark) scutellum marked with narrow pale lines into five areas'>
        <score text='no'/>
      </feature>
      <feature name='(key to Trirhithrum) 15. (scutellum disk largely dark) scutellum marked with baso-lateral pale areas'>
        <score text='yes or no'/>
      </feature>
      <feature name='(key to Trirhithrum) 16. (scutellum disk largely dark) scutellum margin with spots adjacent base of apical seta'>
        <score text='no'/>
      </feature>
      <feature name='(key to Trirhithrum) 17. (scutellum disk largely dark) scutellum with a pair of baso-medial pale spots'>
        <score text='no'/>
      </feature>
      <feature name='(key to Trirhithrum) 19. (male) anepisternal pale mark type'>
        <score text='narrowly pale'/>
      </feature>
      <feature name='(key to Trirhithrum) 20. anepisternum with 2 setae'>
        <score text='no'/>
      </feature>
      <feature name='(key to Trirhithrum) 21. anatergite (best viewed from behind) with a bright silvery spot'>
        <score text='yes or no'/>
      </feature>
      <feature name='(key to Trirhithrum) 56. (female) anepisternum with upper part pale and lower part dark'>
        <score text='yes or no'/>
      </feature>
      <feature name='(key to Trirhithrum) 57. (female) anepisternal pale mark type'>
        <score text='narrowly pale'/>
      </feature>
    </feature_group>
    <feature_group name='(key to Trirhithrum) wings'>
      <feature name='(key to Trirhithrum) 25. (males) wing pattern diffuse, especially in costal region, banding pattern not distinct; if with a suggestion of a costal band it is very deep (extends well below R4+5, at least half way to M)'>
        <score text='no'/>
      </feature>
      <feature name='(key to Trirhithrum) 26. (males) basal cells from c to at least bcu cut through by a broad area of hyaline flecks making a clear separation of subbasal and discal bands'>
        <score text='yes or no'/>
      </feature>
      <feature name='(key to Trirhithrum) 27. (males) discal band distally aligned with a point basal to pterostigma'>
        <score text='no'/>
      </feature>
      <feature name='(key to Trirhithrum) 28. (males) subapical band isolated'>
        <score text='no'/>
      </feature>
      <feature name='(key to Trirhithrum) 29. (males) subapical band - base partly (but distinctly) in cell dm'>
        <score text='no'/>
      </feature>
      <feature name='(key to Trirhithrum) 30. (males) subapical band joined to costal band away from discal band'>
        <score text='no'/>
      </feature>
      <feature name='(key to Trirhithrum) 31. (males) posterior apical band present at least to beyond vein M'>
        <score text='yes'/>
      </feature>
      <feature name='(key to Trirhithrum) 33. (males) posterior apical band isolated'>
        <score text='no'/>
      </feature>
      <feature name='(key to Trirhithrum) 34. (males) posterior apical band joined to costal band and reaching wing margin'>
        <score text='yes or no'/>
      </feature>
      <feature name='(key to Trirhithrum) 36. (males) cell c largely dark - at most with a small hyaline spot in basal third'>
        <score text='no'/>
      </feature>
      <feature name='(key to Trirhithrum) 46. r-m crossvein separated from edge of discal crossband for a length equal to r-m crossvein'>
        <score text='no'/>
      </feature>
      <feature name='(key to Trirhithrum) 47. (males) anal lobe colouration'>
        <score text='hyaline (at most narrowly coloured next to vein)'/>
      </feature>
      <feature name='(key to Trirhithrum) 49. (males) isolated dark round spot at end of vein A1+Cu2 (bulla)'>
        <score text='yes'/>
      </feature>
      <feature name='(key to Trirhithrum) 58. (females) basal cells from cell c to at least cell bcu cut through by a broad area of hyaline flecks making a clear separation of subbasal dark area and discal band'>
        <score text='yes'/>
      </feature>
      <feature name='(key to Trirhithrum) 59. (females) discal band distally aligned with a point basal to pterostigma'>
        <score text='no'/>
      </feature>
      <feature name='(key to Trirhithrum) 60. (females) subapical band isolated'>
        <score text='no'/>
      </feature>
      <feature name='(key to Trirhithrum) 61. (females) subapical band - base partly (but distinctly) in cell dm'>
        <score text='no'/>
      </feature>
      <feature name='(key to Trirhithrum) 62. (females) subapical band joined to costal band away from discal crossband'>
        <score text='no'/>
      </feature>
      <feature name='(key to Trirhithrum) 63. (females) posterior apical band present at least to beyond vein M'>
        <score text='yes'/>
      </feature>
      <feature name='(key to Trirhithrum) 64. (females) posterior apical band isolated'>
        <score text='no'/>
      </feature>
      <feature name='(key to Trirhithrum) 65. (females) posterior apical band joined to costal band and reaching wing margin'>
        <score text='yes or no'/>
      </feature>
      <feature name='(key to Trirhithrum) 67. (females) cell c largely dark (at most with a small hyaline spot in basal third)'>
        <score text='no'/>
      </feature>
      <feature name='(key to Trirhithrum) 69. (females) anal lobe colouration'>
        <score text='hyaline (at most narrowly coloured next to vein)'/>
      </feature>
    </feature_group>
    <feature_group name='(key to Trirhithrum) legs'>
      <feature name='(key to Trirhithrum) 50. (males) femora (all legs)'>
        <score text='pale'/>
      </feature>
      <feature name='(key to Trirhithrum) 71. (females) femora (all legs)'>
        <score text='dark'/>
      </feature>
    </feature_group>
    <feature_group name='(key to Trirhithrum) abdomen'>
      <feature name='(key to Trirhithrum) 51. abdomen with distinct grey microtrichose spots or bands'>
        <score text='yes'/>
      </feature>
      <feature name='(key to Trirhithrum) 53. (females) abdomen with a deep microtricose band on tergite II and large spots on terga III and IV'>
        <score text='no'/>
      </feature>
    </feature_group>
  </entity>
</description>
